# Supplementary material for: Activation of Prp28 ATPase by phosphorylated Npl3 at a critical step of spliceosome remodeling
Source: Nat Commun. 2021 May 25;12:3082. doi: 10.1038/s41467-021-23459-4 (PMC8149812; doi:10.1038/s41467-021-23459-4)
Supplement: Supplementary file 3 — Suppementary Data 1 [file 41467_2021_23459_MOESM3_ESM.xlsx]

## Sheet: Table 1
Supplementary Data 1: Yeast strains used in this study
Strain Name	Figure / Table	Genotype	Source / Reference
BJ2168	2cd, S1b, S7, S8c S11ab	MATa prc1-407 prb1-1122 pep4-3 leu2 trp1 ura3-52 gal2	S. C. Cheng / [1]
YTC1296	1a, S1c	BJ2168 prp28∆::TRP1, pRS415-PRP28-V5/LEU2	This study
YTC1268	Parental strain for plasmid shuffling	BJ2168 prp28∆::kanMX4, pRS316-PRP28/URA3	This study
YTC1268-derived strains with modified prp28 alleles	S1defg, S2a, S3, S4, S8ab, Table S4, Table S5, Table S8	YTC1268 pRS425-PTDH3-prp28BPA-HA, pLH157 (a total of 42 plasmids corresponding to each of the BPA-replaced prp28 allele)	This study
YTC1334	Parental strain for plasmid shuffling	BJ2168 prp28∆::kanMX4, YHC1-V5, pRS316-PRP28/URA3	This study
YTC1334-derived strains with modified prp28 alleles	1c, 1d, S3a	YTC1334 pRS425-PTDH3-prp28BPA-HA, pLH157 (Four plasmids corresponding to four different BPA-replaced prp28 alleles)	This study
Prp28-K82∆10	2b	YTC1334 pRS415-prp28-K82∆10-HA	This study
Prp28-E326∆3	3c	YTC1334 pRS415-prp28-E326∆3-HA	This study
YTC881	Parental strain for plasmid shuffling	npl3∆::kanMX4 ura3∆ leu2∆ his3∆ met15∆ LYS2	Manny Ares / [2]
YTC1760	3b, 3f	YTC881 pRS416	This study
YTC1761	3b	YTC881 pRS416-NPL3	This study
YTC1762	3f	YTC881 pRS416-npl3 S411A	This study
NPL3∆	S8c, S9b, S11	BJ2168 npl3∆::kanMX4	This study
BY4741	Parental strain for plasmid shuffling	MATa his3Δ1 leu2Δ0 met15Δ0 ura3Δ0	This study / [2]
YTC1446	Parental strain for plasmid shuffling	BY4741 MATa brr2Δ::natMX4 ade2∆::hisG his3∆200 leu2∆0 lys2∆0 met15∆0 trp1∆63 ura3∆0 pRS416-BRR2/URA3	This study
YTC1282	Parental strain for plasmid shuffling	BY4741 prp28∆::KanMX4 ade2∆::hisG his3∆200 leu2∆0 lys2∆0 met15∆0 trp1∆63 ura3∆0 pCA8032 (pRS316-prp28)	This study
prp28 short-deletion alleles	2a, S5	YTC1282 pRS415-prp28 allele-HA	This study
brr2 alleles	2a, S5	YTC1446 pRS413-BRR2 or brr2 alleles	This study
brr2 alleles/prp28 alleles	2a, S5	YTC1446 pRS413-brr2 alleles, pRS415-prp28 alleles	This study
YTC301	Table S7	MATa prp28::HIS3 YHC1-1 PRP8 pCA8105-PRP28/ADE3/URA3	This study
YTC302	Table S7	MATa prp28::HIS3 YHC1-1 ade2 ade3 pCA8105-PRP28/ADE3/URA3	This study
YTC303	Table S7	MATa prp28::HIS3 YHC1-1 prp8-501 pCA8105	This study
YTC307	Table S7	prp28::HIS3 YHC1-1 prp8::LYS2 pJU169-PRP8/URA3	This study
YJU75	Table S7	prp8::LYS2 pJU169-PRP8/URA3	C. Guthrie / [3]
References:
1 Jones, E. W. Proteinase mutants of Saccharomyces cerevisiae. Genetics 85, 23-33 (1977).
2 Winzeler, E. A. et al. Functional characterization of the S. cerevisiae genome by gene deletion and parallel analysis. Science 285, 901-906 (1999).
3 Umen, J. G. & Guthrie, C. Mutagenesis of the yeast gene PRP8 reveals domains governing the specificity and fidelity of 3' splice site selection. Genetics 143, 723-739 (1996).
