# Supplementary material for: Activation of Prp28 ATPase by phosphorylated Npl3 at a critical step of spliceosome remodeling
Source: Nat Commun. 2021 May 25;12:3082. doi: 10.1038/s41467-021-23459-4 (PMC8149812; doi:10.1038/s41467-021-23459-4)
Supplement: Supplementary file 4 — Suppementary Data 2 [file 41467_2021_23459_MOESM4_ESM.xlsx]

## Sheet: Table 1
Supplementary Data 2: Plasmids used in this study
Plasmid Name	Experiment	Source / Reference
pLH157	BPA-mediated crosslinking	HT Chen / [1]
pCA8093 (pRS425-PTDH3-PRP28-HA)	BPA-mediated crosslinking	This study
42 different prp28 alleles (pRS425-PTDH3-prp28BPA-HA)	BPA-mediated crosslinking	This study
pRS415-PRP28-V5/LEU2	ChIP, IP spliceosome	This study
pRS316-PRP28/URA3	Plasmid shuffle	This study
MS2-MBP plasmid	MS2-MBP expression	Robin Reed
pAdML-M3	M3-Act-Wt mRNA product	Robin Reed / [2]
pRS415-prp28-K82∆10-HA	ChIP	This study
pRS415-prp28-E326∆3-HA	ChIP	This study
pRS416-NPL3/URA3	ChIP	This study
pRS416-npl3-S411A/URA3	ChIP	This study
pRS416-BRR2/URA3; pRS413-BRR2/HIS3; pRS413-brr2-R1107A; pRS413-brr2- P3A; pRS413-brr2-P4A; pRS413-brr2-P5A; pRS413-brr2-P6A; pRS413-brr2-P6A; pRS413-brr2-P8A; pRS413-brr2-P9C; pRS413-brr2-P10C; and pRS413-brr2-P12A	Genetic interaction	Corina Maeder / This study
pRS415-prp28-K27∆10-HA; pRS415-prp28-K41∆10-HA; pRS415-prp28-K82∆10- HA; and pRS415-prp28-K136∆10-HA	Genetic interaction	This study
pCA8105 (PRP28/ADE3/URA3); pCA8034 (PRP28/LEU2); pYHC1003 (YHC1-1/LEU2); YCp50-based (LEU2-marked) genomics library; pPRP8001 (YCp50-PRP8/LEU2); pPRP8002 (PRP8/TRP1); pPRP8003 (prp8-501/TRP1/CEN);pRPR8020 (prp8-501 in pRS424); Plasmids from C. Guthrie : pJU169 (PRP8/URA3)3; pPRP8006 [prp8-101 (E1960K) in pRS424]4; pPRP8007 [prp8- 102 (E1960G) in pRS424]; pPRP8008 [prp8-103 (F1834L) in pRS424]3; p…	Genetic Screen	This study C. Guthire / [3] [4] [5] D. Brow / [6] M. Konarska / [7]
References:
1 Chen, H. T., Warfield, L. & Hahn, S. The positions of TFIIF and TFIIE in the RNA polymerase II transcription preinitiation complex. Nat. Struct. Mol. Biol. 14, 696-703 (2007).
2 Zhou, Z., Licklider, L. J., Gygi, S. P. & Reed, R. Comprehensive proteomic analysis of the human spliceosome. Nature 419, 182-185 (2002).
3 Umen, J. G. & Guthrie, C. Mutagenesis of the yeast gene PRP8 reveals domains governing the specificity and fidelity of 3' splice site selection. Genetics 143, 723-739 (1996).
4 Umen, J. G. & Guthrie, C. A novel role for a U5 snRNP protein in 3' splice site selection. Genes Dev 9, 855-868 (1995).
5 Collins, C. A. & Guthrie, C. Allele-specific genetic interactions between Prp8 and RNA active site residues suggest a function for Prp8 at the catalytic core of the spliceosome. Genes Dev 13, 1970-1982 (1999).
6 Kuhn, A. N., Reichl, E. M. & Brow, D. A. Distinct domains of splicing factor Prp8 mediate different aspects of spliceosome activation. Proc Natl Acad Sci U S A 99, 9145-9149 (2002).
7 Siatecka, M., Reyes, J. L. & Konarska, M. M. Functional interactions of Prp8 with both splice sites at the spliceosomal catalytic center. Genes & development 13, 1983-1993 (1999).
