# Supplementary material for: Activation of Prp28 ATPase by phosphorylated Npl3 at a critical step of spliceosome remodeling
Source: Nat Commun. 2021 May 25;12:3082. doi: 10.1038/s41467-021-23459-4 (PMC8149812; doi:10.1038/s41467-021-23459-4)
Supplement: Supplementary file 5 — Suppementary Data 3 [file 41467_2021_23459_MOESM5_ESM.xlsx]

## Sheet: Table 1
Supplementary Data 3: Oligonucleotides used in this study
Gene	Experiment	Sense oligonucleotide	Antisense oligonucleotide	Note
ACT1	ChIP primer set 1	CCAAGAAGAAAAAGAAAAGGTCAATC	AAAGCAGTAAGCGTGAAAAATCTAAA	Position (-122) - (-36)
	ChIP primer set 2	TCTTCCCAAGATCGAAAATTTACTG	GGACCGTGCAATTCTTCTTACAG	Position (-33) - 64
	ChIP primer set 3	GATTGCTTCATTCTTTTTGTTGCTAT	CTTTACACATACCAGAACCGTTATCAA	Position 280 - 363
	ChIP primer set 4	CTCGTGCTGTCTTCCCATCTATC	TTGACCCATACCGACCATGA	Position 388 - 455
	ChIP primer set 5	CCGTGACATCAAGGAAAAACTATG	CAGCGGTTTGCATTTCTTGTT	Position 935 - 999
	ChIP primer set 6	TCCCAGGTATTGCCGAAAGA	TCATGGAAGATGGAGCCAAAG	Position 1225 - 1284
M3-Act1	RNase H cleavage A		AGCAGTAAGCGTGAAAAATC	Position (-67) – (-48)
	RNase H cleavage B		TTCGATCTTGGGAAGAAAAA	Position (-47) – (-28)
	RNase H cleavage C		CATTGTTAATTCAGTAAATT	Position (-27) – (-8)
	RNase H cleavage D		CGCTAGAACATACCAGAATC	Position (-7) - 13
	RNase H cleavage E		GTTAAATGGGATGGTGCAAG	Position 14 - 33
SNR19	RNase H cleavage OHD41		CTTAAGGTAAGTAT	U1 snRNA, (Du et al., 2001)1
SNR20	RNase H cleavage SRU2		CAGATACTACACTTG	U2 snRNA, (McPheeters et al., 1989)2
SNR6	RNase H cleavage T7U6 d1		ATCTCTGTATTGTTTCAAATTGACCAA	U6 snRNA, (Fabrizio et al., 1989)3
M3-Act1	Primer extension #6		GAAATCTCTCGAGCAATTGGG	Position 54 - 74
SNR19	Primer extension DT2133		GACCAAGGAGTTTGCATCAATG	Position 114–135 (Du et al.,2001)1
SNR6	Solution hybridization U6D		AAAACGAAATAAATCTCT1TG	Position 92 to 112 (Li and Brow, 1993)4
prp28 K27∆10	Small deletion 10 residues	ACAAGAAAAAAGGACTAGATAGGTTTTTGAATAAACAAGA	TCTTGTTTATTCAAAAACCTATCTAGTCCTTTTTTCTTGT	Position 1044 - 1113
prp28 K41∆10	Small deletion 10 residues	GCAAGCCTAGGTTTTTGAATAAGGAGAACGAAGAGAGTTT	AAACTCTCTTCGTTCTCCTTATTCAAAAACCTAGGCTTGC	Position 1086 - 1155
prp28 K82∆10	Small deletion 10 residues	TAGAGATGACAGTTTTTTCACAAAGCAAAATGGCTCTAAA	TTTAGAGCCATTTTGCTTTGTGAAAAAACTGTCATCTCTA	Position 1207 - 1276
prp28 K136∆10	Small deletion 10 residues	CTCCTAAAAATGCTGCAGAAAAGTCCTTGCACGAAATGAA	TTCATTTCGTGCAAGGACTTTTCTGCAGCATTTTTAGGAG	Position 1371 - 1440
prp28 E326∆3	Small deletion 3 residues	CAGGACGTTTAATTGACTCTCACTTACTTGTGATGAAACA	TGTTTCATCACAAGTAAGTGAGAGTCAATTAAACGTCCTG	Position 1953 - 2001
prp28 K16	Amber codon replacement	ATTGCTGGTATAAACTAGAAAAAAGGACTAGAT	ATCTAGTCCTTTTTTCTAGTTTATACCAGCAAT	UAG stop codon, Position 1031 - 1063
prp28 K27	Amber codon replacement	GAAAATACATCAGGTTAGATCAGCAAGCCTAGG	CCTAGGCTTGCTGATCTAACCTGATGTATTTTC	UAG stop codon, Position 1064 - 1096
prp28 K41	Amber codon replacement	AAACAAGAAAGATCTTAGCAAGAACGTTTGAAG	CTTCAAACGTTCTTGCTAAGATCTTTCTTGTTT	UAG stop codon, Position 1106 - 1138
prp28 K66	Amber codon replacement	AAGGTGGAGATTAAATAGGTAAACTCTAGAGAT	ATCTCTAGAGTTTACCTATTTAATCTCCACCTT	UAG stop codon, Position 1181 - 1213
prp28 K82	Amber codon replacement	GAAACAAATGATAAGTAGAGAAATCCATCAAAG	CTTTGATGGATTTCTCTACTTATCATTTGTTTC	UAG stop codon, Position 1229 - 1261
prp28 E99	Amber codon replacement	CACTTTTCTTGGAATTAGAGCGAAGATACTCTG	CAGAGTATCTTCGCTCTAATTCCAAGAAAAGTG	UAG stop codon, Position 1280 - 1312
prp28 W120	Amber codon replacement	GCTATAGATTTGCTATAGAAGGGAAAGACTCCT	AGGAGTCTTTCCCTTCTATAGCAAATCTATAGC	UAG stop codon, Position 1343 - 1375
prp28 E130	Amber codon replacement	CCTAAAAATGCTGCATAGTCTTCATATATGGGG	CCCCATATATGAAGACTATGCAGCATTTTTAGG	UAG stop codon, Position 1373 - 1405
prp28 G135	Amber codon replacement	GAATCTTCATATATGTAGAAGCATTGGACTGAG	CTCAGTCCAATGCTTCTACATATATGAAGATTC	UAG stop codon, Position 1388 - 1420
prp28 K136	Amber codon replacement	TCTTCATATATGGGGTAGCATTGGACTGAGAAG	CTTCTCAGTCCAATGCTACCCCATATATGAAGA	UAG stop codon, Position 1391 - 1423
prp28 R182	Amber codon replacement	CTCAATATAATACCATAGGACTTGTTACGTGTT	AACACGTAACAAGTCCTATGGTATTATATTGAG	UAG stop codon, Position 1529 - 1561
prp28 R193	Amber codon replacement	ATTATACAGGAGCTGTAGTTTCCTTCACCAACT	AGTTGGTGAAGGAAACTACAGCTCCTGTATAAT	UAG stop codon, Position 1562 - 1594
prp28 R202	Amber codon replacement	CCAACTCCTATTCAATAGATTACTATTCCAAAC	GTTTGGAATAGTAATCTATTGAATAGGAGTTGG	UAG stop codon, Position 1589 - 1621
prp28 A221	Amber codon replacement	GATTTTCTTGGTGTTGCCTCTACAGGTTCGGGT	ACCCGAACCTGTAGACTAAACACCAAGAAAATC	UAG stop codon, Position 1646 - 1678
prp28 S222	Amber codon replacement	TGGTGTTGCCTAGACAGTTCGG	CCGAACCTGTCTAGGCAACACCA	UAG stop codon, Position 1654 - 1676
prp28 K238	Amber codon replacement	ATACCGATACTAATCTAGATGAGTAGGTCACCT	AGGTGACCTACTCATCTAGATTAGTATCGGTAT	UAG stop codon, Position 1697 - 1729
prp28 K256	Amber codon replacement	ATTATTGATGGCCCCTAGGCGTTAATTTTAGCT	AGCTAAAATTAACGCCTAGGGGCCATCAATAAT	UAG stop codon, Position 1751 - 1783
prp28 E265	Amber codon replacement	TTAGCTCCAACAAGGTAGTTAGTGCAGCAAATT	AATTTGCTGCACTAACTACCTTGTTGGAGCTAA	UAG stop codon, Position 1778 - 1810
prp28 Q268	Amber codon replacement	ACAAGGGAATTAGTGTAGCAAATTCAAAAAGAA	TTCTTTTTGAATTTGCTACACTAATTCCCTTGT	UAG stop codon, Position 1787 - 1819
prp28 K283	Amber codon replacement	ACAAAAATATGGTCCTAGGAGAGCAACTATGAC	GTCATAGTTGCTCTCCTAGGACCATATTTTTGT	UAG stop codon, Position 1832 - 1864
prp28 D312	Amber codon replacement	CTATCGGAGGGTTGTTAGATCCTGGTGGCCACT	AGTGGCCACCAGGATCTAACAACCCTCCGATAG	UAG stop codon, Position 1919 - 1951
prp28 G319	Amber codon replacement	TGGTGGCCACTCCATAGCGTTTAATTGACTC	GAGTCAATTAAACGCTATGGAGTGGCCACCA	UAG stop codon, Position 1941 - 1971
prp28 E326	Amber codon replacement	TTAATTGACTCTTTATAGAATCACTTACTTGTG	CACAAGTAAGTGATTCTATAAAGAGTCAATTAA	UAG stop codon, Position 1961 - 1993
prp28 E336	Amber codon replacement	GTGATGAAACAGGTGTAGACATTAGTACTAGAT	ATCTAGTACTAATGTCTACACCTGTTTCATCAC	UAG stop codon, Position 1991 - 2023
prp28 D348	Amber codon replacement	GCTGACAAAATGATTTAGTTAGGTTTTGAGGAC	GTCCTCAAAACCTAACTAAATCATTTTGTCAGC	UAG stop codon, Position 2027 - 2059
prp28 N371	Amber codon replacement	GACTCTGCTGTGTAGAGACAAACCCTG	CAGGGTTTGTCTCTACACAGCAGAGTC	UAG stop codon, Position 2099 - 2125
prp28 M376	Amber codon replacement	AATAGACAAACCCTGTAGTTTACCGCTACAATG	CATTGTAGCGGTAAACTACAGGGTTTGTCTATT	UAG stop codon, Position 2111 - 2143
prp28 E386	Amber codon replacement	GACACCCGTTATATAGAAAATTGCAGCAG	CTGCTGCAATTTTCTATATAACGGGTGTC	UAG stop codon, Position 2143- 2171
prp28 E404	Amber codon replacement	AACCATTGGGGTTTAGACGGGTTCTGAAC	GTTCAGAACCCGTCTAAACCCCAATGGTT	UAG stop codon, Position 2197 - 2226
prp28 E422	Amber codon replacement	TATGCAGATAATGACTAGGACAAATTCAAAAAG	CTTTTTGAATTTGTCCTAGTCATTATCTGCATA	UAG stop codon, Position 2249 - 2281
prp28 D436	Amber codon replacement	ATTGTCGCTAAATATTAGCCACCAATAATAATT	AATTATTATTGGTGGCTAATATTTAGCGACAAT	UAG stop codon, Position 2291 - 2323
prp28 F442	Amber codon replacement	CCACCAATAATAATTTAGATCAATTACAAACAA	TTGTTTGTAATTGATCTAAATTATTATTGGTGG	UAG stop codon, Position 2309 - 2341
prp28 Q447	Amber codon replacement	TTTATCAATTACAAATAGACTGCTGATTGGTTA	TAACCAATCAGCAGTCTATTTGTAATTGATAAA	UAG stop codon, Position 2324 - 2356
prp28 Q481	Amber codon replacement	AGGGAACATTCTTTGTAGTTATTTCGCACCAAC	GTTGGTGCGAAATAACTACAAAGAATGTTCCCT	UAG stop codon, Position 2426 - 2458
prp28 Q489	Amber codon replacement	ACCAACAAAGTCTAGATCATGATCGCA	TGCGATCATGATCTAGACTTTGTTGGT	UAG stop codon, Position 2453 - 2479
prp28 N505	Amber codon replacement	GATTGGATATCCCTTAGGTTTCCTTGGTAGT	ACTACCAAGGAAACCTAAGGGATATCCAATC	UAG stop codon, Position 2499 - 2529
prp28 D520	Amber codon replacement	TCCAAAAAAAGGATTAGTACATCCATAGAATT	AATTCTATGGATGTACTAATCCATTTTTTTGGA	UAG stop codon, Position 2543 - 2575
prp28 Y521	Amber codon replacement	CCAAAAAAATGGATGACTAGATCCATAGAATTGGT	ACCAATTCTATGGATCTAGTCATCCATTTTTTTGG	UAG stop codon, Position 2544 - 2578
prp28 E534	Amber codon replacement	GTGCAGCAAATTAGGGCACTGCTGT	ACAGCAGTGCCCTAATTTGCTGCAC	UAG stop codon, Position 2589 - 2613
prp28 R558	Amber codon replacement	CTTTACAAATACGTCTAGAAACATGATCCCTTG	CAAGGGATCATGTTTCTAGACGTATTTGTAAAG	UAG stop codon, Position 2657 - 2689
prp28 K573	Amber codon replacement	TTTTCCGAAGCCGTATAGAACAAATATAACGTC	GACGTTATATTTGTTCTATACGGCTTCGGAAAA	UAG stop codon, Position 2702 - 2734
prp28 E585	Amber codon replacement	AAACAGCTCAGTAATTAGATTATATATTACCCA	TGGGTAATATATAATCTAATTACTGAGCTGTTT	UAG stop codon, Position 2738 - 2770
