# Supplementary material for: Activation of Prp28 ATPase by phosphorylated Npl3 at a critical step of spliceosome remodeling
Source: Nat Commun. 2021 May 25;12:3082. doi: 10.1038/s41467-021-23459-4 (PMC8149812; doi:10.1038/s41467-021-23459-4)
Supplement: Supplementary file 6 — Suppementary Data 4 [file 41467_2021_23459_MOESM6_ESM.xlsx]

## Sheet: Table 1
Supplementary Data 4: Summary of crosslinking Data
Position	Growth (BPA)	Crosslinking	Crosslinked polypeptide
K16	+	No	N/A
K27	+	Yes	U1C, Snu114, Brr2
K41	+	Yes	U1C, Snu114, Brr2
K66	+	Yes	Not identified
K82	+	Yes	U1C, Snu114, Brr2, Prp8
E99	+	No	N/A
W120	+	Yes	Not identified
E130	+	No	N/A
G135	+	Yes	Not identified
K136	+	Yes	U1C, Snu114, Brr2, Prp8, p-Npl3
R182	+	No	N/A
R193	+	No	N/A
R202	+	No	N/A
A221	-	-	N/A
S222	+	No	N/A
K238	+	No	N/A
K256	+	No	N/A
E265	-	-	N/A
Q268	+	Yes	Not identified
K283	+	No	N/A
D312	-	-	N/A
G319	+	Yes	Not identified
E326	+	Yes	p-Npl3
E336	+	No	N/A
D348	+	Yes	Not identified
N371	+	No	N/A
M376	+	No	N/A
E386	+	No	N/A
E404	+	Yes	Not identified
E422	+	No	N/A
D436	+	No	N/A
F442	-	-	N/A
Q447	+	No	N/A
Q481	+	No	N/A
Q489	+	No	N/A
N505	-	-	N/A
D520	+	No	N/A
Y521	-	-	N/A
E534	+	No	N/A
R558	+	No	N/A
K573	+	No	N/A
E585	+	No	N/A
