# Supplementary material for: Activation of Prp28 ATPase by phosphorylated Npl3 at a critical step of spliceosome remodeling
Source: Nat Commun. 2021 May 25;12:3082. doi: 10.1038/s41467-021-23459-4 (PMC8149812; doi:10.1038/s41467-021-23459-4)
Supplement: Supplementary file 7 — Suppementary Data 5 [file 41467_2021_23459_MOESM7_ESM.xlsx]

## Sheet: Table 1
Supplementary Data 5: Mass spectrometry analysis of Prp28-K136BPA experiments
a
Standard name		Systematic name		LFQ* intensity (-UV)1st		LFQ* intensity (+UV)1st		Fold (+UV/-UV)1st		LFQ* intensity (-UV)2nd		LFQ* intensity (+UV)2nd		Fold (+UV/-UV)2nd			Mol. Weight [KDa]
TY1B-LR2		YLR157C-B		0		0		0		0		3.41E+09		UV only			198.5
PRP8		YHR165C		1.84E+07		1.67E+08		9.05		1.18E+07		2.27E+09		192.7			279.5
GCN1		YGL195W		1.03E+07		3.95E+06		0.38		9.04E+08		1.08E+08		0.12			296.6
GPH1		YPR160W		3.64E+08		1.8E+08		0.49		1.01E+08		5.8E+07		0.57			103.2
GDB1		YPR184W		7.09E+08		3.03E+08		0.43		9.22E+07		5.06E+07		0.55			174.9
TEF1		YPR080W		3.33E+06		3E+06		0.9		1.15E+07		7.51E+06		0.65			50
TDH3		YGR192C		6.50E+06		8.10E+06		1.25		6.03E+06		5.49E+06		0.91			35.7
CDC19		YAL038W		2.27E+07		1.78E+07		0.78		6.40E+06		5.40E+06		0.85			54.5
FAS1		YKL182W		3.25E+07		2.40E+07		0.74		8.43E+06		7.36E+06		0.87			228.6
RPL40B		YKR094C		0		0		0		0		2.14E+06		UV only			14.5
ENO2		YHR174W		3.40E+06		3.56E+06		1.05		3.85E+06		4.55E+06		1.18			46.9
ADH1		YOL086C		3.80E+06		2.90E+06		0.76		3.74E+06		2.14E+06		0.57			36.8
GSY1		YFR015C		0		0		0		7.80E+06		3.59E+06		0.46			80.4
FBA1		YKL060C		0		0		0		1.97E+06		1.70E+06		0.86			39.6
PGK1		YCR012W		1.92E+06		1.67E+06		0.87		2.64E+06		3.14E+06		1.18			44.7
PDC1		YLR044C		2.62E+06		3.25E+06		1.24		2.37E+06		2.24E+06		0.95			61.4
YGP1		YNL160W		7.96E+05		1.24E+07		15.52		1.27E+05		1.65E+06		13.02			37.3
GSY2		YLR258W		5.80E+06		0		0		2.85E+06		1.72E+06		0.6			80
None		YDL109C		0		0		0		0		2.15E+06		UV only			72.8
BRR2		YER172C		1.62E+07		3.29E+07		2.03		0		1.29E+07		UV only			246.1
SSB2		YNL209W		0		0		0		1.77E+06		1.51E+06		0.85			66.5
ACC1		YNR016C		4.33E+06		0		0		4.13E+06		3.96E+06		0.96			250.3
SSA1		YAL005C		1.08E+06		1.03E+06		0.96		1.37E+06		1.05E+06		0.77			69.6
GPM1		YCR012W		9.16E+05		8.30E+05		0.9		2.58E+05		0		0			27.6
RRP5		YMR229C		9.25E+06		0		0		4.02E+06		4.80E+06		1.19			193.1
CDC73		YLR418C		0		0		0		0		9.13E+04		UV only			44.4
HSC82		YMR186W		0		0		0		9.82E+05		9.49E+05		0.96			80.8
SEN1		YLR430W		0		0		0		3.80E+06		2.08E+06		0.55			252.5
ACT1		YFL039C		2.85E+05		0		0		4.44E+05		3.64E+05		0.82			41.6
URA2		YJL130C		1.77E+07		0		0		2.16E+06		1.83E+06		0.84			244.9
YEF3		YLR249W		7.66E+05		0		0		7.87E+05		5.56E+05		0.7			115.9
EFT1		YOR133W		5.87E+05		0		0		5.80E+05		7.44E+05		1.28			93.2
PRP28		YDR243C		0		6.96E+06		UV only		0		1.11E+06		UV only			66.6
THO2		YNL139C			8.28E+06	0		0			8.89E+05		2.96E+05		0.33			183.9
TRA1		YHR099W			2.34E+07	1.73E+07		0.74			0		0		0			433.1
FUN12		YAL035W			0	0		0			5.05E+05		5.46E+05		1.08			112.2
NPL3		YDR432W			0	0		0			0		4.18E+05		UV only			45.3
VPS13		YLL040C			3.57E+06	1.90E+06		0.53			1.58E+06		5.55E+05		0.35			357.7
UTP20		YBL004W			0	0		0			1.55E+06		2.69E+05		0.17			287.5
PGI1		YBR196C			0	0		0			1.87E+05		1.87E+05		1			61.2
CHC1		YGL206C			2.99E+06	0		0			4.39E+05		3.65E+05		0.83			187.1
NONE		YLR419W			0	0		0			5.33E+05		4.42E+05		0.83			163
PMA1		YGL008C			0	1.28E+06		UV only			0		2.48E+05		UV only			99.5
SNF2		YOR290C			0	0		0			4.62E+05		5.30E+05		1.14			194
FAS2		YPL231W			1.68E+06	0		0			6.52E+05		5.59E+05		0.85			206.8
RSE1		YML049C			1.32E+06	2.37E+06		1.79			0		7.57E+05		UV only			153.7
ENO1		YGR254W			0	0		0			0		1.25E+05		UV only			46.8
SEC16		YPL085W			0	2.47E+06		UV only			0		5.44E+05		UV only			241.6
XRN1		YGL173C			0	0		0			1.56E+05		3.27E+05		2.09			175.4
SEC23		YPR181C			0	0		0			0		2.85E+05		UV only			85.3
FKS1		YLR342W			0	0		0			2.16E+05		1.22E+05		0.57			214.8
SCP160		YJL080C			0	0		0			0		1.66E+05		UV only			134.7
SSA2		YLL024C			0	0		0			0		3.81E+04		UV only			69.4
SFB3		YHR098C			0	0		0			0		1.78E+05		UV only			103.9
AIP5		YFR016C			0	0		0			0		1.45E+05		UV only			137.5
SNU114		YKL173W			0	9.89E+05		UV only			0		0		0			114
HFA1		YMR207C			0	5.95E+05		UV only			0		0		0			241.7
CYR1		YJL005W			0	0		0			0		2.66E+04		UV only			227.8
b
Standard name	Systematic name		Fold enrichment (+UV/-UV)1st				Fold enrichment (+UV/-UV)2nd		Description							Mol. Weight [KDa]
PRP28	YDR243C		UV only				UV only		Pre-mRNA splicing factor							66.6
BRR2	YER172C		2.03				UV only		RNA-dependent ATPase RNA helicase							246.1
RSE1	YML049C		1.79				UV only		Protein involved in pre-mRNA splicing; component of the pre-spliceosome; associates with U2 snRNA; involved in ER to Golgi transport							153.7
SNU114	YKL173W		UV only				0		GTPase component of U5 snRNP involved in mRNA splicing via spliceosome; binds directly to U5 snRNA							114
NPL3	YDR432W		0				UV only		RNA-binding protein							45.3
SCP160	YJL080C		0				UV only		Essential RNA-binding G protein effector of mating response pathway							134.7
CDC73	YLR418C		0				UV only		Component of the Paf1p complex; binds to and modulates the activity of RNA polymerases I and II							44.4
PRP8	YHR165C		9.05				192.7		Component of U4/U6-U5 snRNP complex							279.5
＊Cox J. et al. Accurate proteome-wide label-free quantification by delayed normalization and maximal peptide ratio extraction, termed MaxLFQ. Mol. Cell Proteomics 13, 2513-2526 (2014).
*In this Table, "UV only" means peptides were only detected in UV irradiation, i.e., no peptide was detected without UV irradiation.
