# Supplementary material for: Activation of Prp28 ATPase by phosphorylated Npl3 at a critical step of spliceosome remodeling
Source: Nat Commun. 2021 May 25;12:3082. doi: 10.1038/s41467-021-23459-4 (PMC8149812; doi:10.1038/s41467-021-23459-4)
Supplement: Supplementary file 8 — Suppementary Data 6 [file 41467_2021_23459_MOESM8_ESM.xlsx]

## Sheet: Table 1
Supplementary Data 6. Summary of Prp8 genetic Data
Mutations / allele	Phenotype	Source / Reference		Synthetic Lethality YHC1-1 prp28∆
M1399I (prp8-124)	Sup 3’SS, Hyper U1	G / [1]		no
T1565A (prp8-125)	Sup 3’SS	G / [1]		no
W1575R (prp8-122)	Sup 3’SS	G / [1]		YES
E1576V (prp8-123)	Sup 3’SS	G / [1]		no
W1609R (prp8-121)	Sup 3’SS, Hyper U1	G / [1]		YES
D1670N, D1778G	not 5’SS Sup	K		no
Q1677R, D1700E	not 5’SS Sup	K		YES
D1700G	not 5’SS Sup	K		YES
T1702I	not 5’SS Sup	K		no
F1724L	not 5’SS Sup	K		no
S1745F	not 5’SS Sup	K		no
S1745P, D1778G	not 5’SS Sup	K		YES
S1769S, D1778G	not 5’SS Sup	K		no
I1775T, D1778E	not 5’SS Sup	K		YES
D1778G, N1869S	not 5’SS Sup	K		no
D1778R, L1779M, G1635D	not 5’SS Sup	K		YES
M1783K	not 5’SS Sup	K		no
Y1787C, E1842N	not 5’SS Sup	K		no
N1792S, E1842N	not 5’SS Sup	K		no
L1794F	not 5’SS Sup	K		YES
K1807R, S1829C, E1832A	not 5’SS Sup	K		YES
N1809D	Sup U4-cs1, 2°		B / [2]		no
E1817G (D-135)	Sup 5’SS 2	G / [3]		no
E1842N	not 5’SS Sup	K	K		no
S1829C, E1832V	not 5’SS Sup	K CH	K		YES
I1825K, L1835F (prp8-501)	SL with prp28∆ YHC1-1		CH		YES
E1832A, L1891P	not 5’SS Sup	K	K		YES
E1832V, P1952L	not 5’SS Sup	K	K		no
F1834L (prp8-103)	Pyr defect	G / [1]	G / [1]		no
F1834S (prp8-104)	Pyr defect	G / [1]	G / [1]		no
F1851L	Sup U4-cs1, 2˚	B / [2]	B / [2]		no
T1861P (prp8-201)	Sup U4-cs1, Hyper U1	B / [2]	B / [2]		YES
K1864E (D-143)	Sup 5’SS 2	G / [3]	G / [3]		no
N1869D (D-136)	5’SS Sup		G / [3]		no
N1869D, S1970R (prp8-152)	5’SS Sup		K / [4]		no
N1869D, T1982A (prp8-156)	5’SS Sup		K / [4]		no
N1869D, S1970R, T1982A,V1987A (prp8-157)	not 5’SS Sup		K / [4]		no
N1883D	not 5’SS Sup		K		YES
S1906G	not 5’SS Sup		K		no
I1933F	not 5’SS Sup		K		no
E1960K (prp8-101)	Pyr defect, SL with prp16-301		G / [5]		SICK
E1960G (prp8-102)	Pyr defect		G / [1]		no
y1962-1975 to h1890-1903	not 5’SS Sup		K		no
S1970R	5’SS Sup		K / [4]		no
T1982A (prp8-153)	5’SS Sup		K / [4]		no
T1982A, SA1966/7AG (prp8-154)	5’SS Sup		K / [4]		no
T1982A, V1987A (prp8-155)	5’SS Sup		K / [4]		no
F2176S, Q2313R, T2346A (prp8-144)	5’SS Sup		G / [3]		no
*G, from C. Guthrie; K, from M. Konarska; CH, this study; B, from D. Brow
References:
1. Umen, J. G. & Guthrie, C. Mutagenesis of the yeast gene PRP8 reveals domains governing the specificity and fidelity of 3' splice site selection. Genetics 143, 723-739 (1996).
2. Kuhn, A. N., Reichl, E. M. & Brow, D. A. Distinct domains of splicing factor Prp8 mediate different aspects of spliceosome activation. Proc. Natl. Acad. Sci. U.S.A. 99, 9145-9149 (2002).
3. Collins, C. A. & Guthrie, C. Allele-specific genetic interactions between Prp8 and RNA active site residues suggest a function for Prp8 at the catalytic core of the spliceosome. Genes Dev. 13, 1970-1982 (1999).
4. Siatecka, M., Reyes, J. L. & Konarska, M. M. Functional interactions of Prp8 with both splice sites at the spliceosomal catalytic center. Genes Dev. 13, 1983-1993 (1999).
5. Umen, J. G. & Guthrie, C. A novel role for a U5 snRNP protein in 3' splice site selection. Genes Dev. 9, 855-868 (1995).
