# Supplementary material for: Activation of Prp28 ATPase by phosphorylated Npl3 at a critical step of spliceosome remodeling
Source: Nat Commun. 2021 May 25;12:3082. doi: 10.1038/s41467-021-23459-4 (PMC8149812; doi:10.1038/s41467-021-23459-4)
Supplement: Supplementary file 9 — Suppementary Data 7 [file 41467_2021_23459_MOESM9_ESM.xlsx]

## Sheet: Table 1
Supplementary Data 7: Mass spectrometry analysis of Prp28-E326BPA experiments
a
Standard name		Systematic name	LFQ* intensity (-UV)1st		LFQ* intensity (+UV)1st			Fold (+UV/-UV)1st		LFQ* intensity (-UV)2nd	LFQ* intensity (+UV)2nd		Fold (+UV/-UV)2nd		Mol. Weight [KDa]
ZRG17		YNR039C	0		0			0		0	1.22E+09		UV only		67.4
IDI1		YPL117C	1.32E+09		0			0		4.03E+08	1.93E+08		0.48		33.3
GDB1		YPR184W	1.8E+09		4.6E+09			2.5		4.56E+09	4.54E+09		0.99		174.9
RSE1		YML049C	1.8E+09		1.56E+09			0.87		3.26E+09	1.46E+09		0.45		153.7
RPL40B		YKR094C	50735000		1.34E+08			2.68		99307000	1.04E+08		1.05		14.5
CHC1		YGL206C	7.19E+08		1.37E+09			1.9		1.53E+09	1.53E+09		1		187.1
TEF1		YPR080W	95614000		3.97E+08			4.18		1.66E+08	3.71E+08		2.23		50
GLE2		YER107C	0		3.55E+08			UV only		98015000	3.23E+08		3.29		40.5
PYC2		YBR218C	5.61E+08		1.46E+08			0.26		8.99E+08	1.71E+08		0.19		130.1
FAS2		YPL231W	5.12E+08		8.83E+08			1.72		9.55E+08	8.68E+08		0.9		206.8
FAS1		YKL182W	4.27E+08		8.08E+08			1.89		8.78E+08	8.79E+08		1		228.6
TDH3		YGR192C	82850000		1.19E+08			1.45		1.72E+08	1.64E+08		0.95		35.7
RPS10A		YOR293W	0		0			0		0	42541000		UV only		12.7
PDR5		YOR153W	1.79E+08		6E+08			3.35		3.72E+08	5.94E+08		1.59		170.4
RRP12		YPL012W	1.48E+08		3.74E+08			2.52		2.5E+08	3.48E+08		1.39		137.5
ENO2		YHR174W	63908000		85693000			1.34		1.19E+08	1.11E+08		0.93		46.9
PHO81		YGR233C	2.34E+08		3.17E+08			1.35		3.78E+08	2.61E+08		0.69		134
GYP7		YDL234C	0		74634000			UV only		0	0		0		87.2
ACO1		YLR304C	1.41E+08		2.52E+08			1.78		2.43E+08	2.31E+08		0.95		85.3
URA2		YJL130C	2.28E+08		4.67E+08			2		4.43E+08	4.64E+08		1		245
CDC19		YAL038W	64642000		99382000			1.53		1.03E+08	98269000		0.95		54.5
YKL102C		NONE	0		0			0		0	8362800		UV only		11.4
UTP22		YGR090W	80170000		3.1E+08			3.8		1.48E+08	2.87E+08		1.94		140.5
PGK1		YCR012W	60272000		63352000			1.05		93261000	97855000		1.05		44.7
BRR2		YER172C	1.92E+08		3.11E+08			1.62		4.02E+08	3.13E+08		0.78		246.1
XRN1		YGL173C	90965000		2.98E+08			3.31		2.25E+08	2.95E+08		1.31		175.4
NOP2		YNL061W	0		1.5E+08			UV only		0	1.34E+08		UV only		69.7
MYO2		YOR326W	21535000		4.07E+08			19.3		58718000	3.96E+08		6.82		180.6
SKI2		YLR398C	98217000		1.46E+08			1.48		1.85E+08	1.22E+08		0.65		146
YJR115W		NONE	0		0			0		0	14412000		UV only		19
SSA1		YAL005C	47435000		71995000			1.52		68055000	84598000		1.24		69.6
SEC31		YDL195W	44224000		1.23E+08			2.79		87788000	1.05E+08		1.2		138.6
PMA1		YGL008C	19535000		1.02E+08			5.36		25524000	90701000		3.55		99.5
ACC1		YNR016C	1.45E+08		2.38E+08			1.64		3.02E+08	2.25E+08		0.74		250
FBA1		YKL060C	17439000		25871000			1.48		37515000	36711000		0.98		39.6
GDE1		YPL110C	57965000		1.54E+08			2.7		85162000	1.28E+08		1.5		138
NOP58		YOR310C	0		55957000			UV only		59917000	77295000		1.29		56.9
MAK21		YDR060W		33239000		1.2E+08		4		75319000		1.08E+08		1.44		116.6
UTP30		YKR060W		0		54437000		UV only		0		0		0		31.6
NOP8		YOL144W		0		0		0		0		59979000		UV only		56.9
RPA135		YPR010C		41841000		68513000		1.63		81035000		70264000		0.86		135.7
GPH1		YPR160W		49688000		61203000		1.23		67494000		66390000		0.98		103.2
HXT3		YDR345C		15079000		44291000		2.93		0		24553000		UV only		62.5
SKI3		YPR189W		63465000		90350000		1.42		1.42E+08		84180000		0.56		163.6
RPB2		YOR151C		42950000		69925000		1.62		71492000		66725000		0.93		138.7
ADH1		YOL086C		12131000		18216000		1.5		23562000		26333000		1.11		36.8
GPM1		YKL152C		12559000		15309000		1.2		15224000		15119000		0.99		27.6
YLR419W		NONE		31860000		1.08E+08		3.48		68612000		1.03E+08		1.51		163
PDC1		YLR044C		15161000		28587000		1.88		33477000		45208000		1.35		61.4
ACT1		YFL039C		23699000		15863000		0.67		14359000		17380000		1.21		41.6
COP1		YDL145C		43131000		54236000		1.25		64372000		50656000		0.78		135.5
NEW1		YPL226W		41407000		63343000		1.52		67539000		66202000		0.98		134.3
PRP8		YHR165C		68520000		1.04E+08		1.52		1.32E+08		1.14E+08		0.86		279.4
CBF5		YLR175W		0		27169000		UV only		14972000		39884000		2.66		54.7
ARO1		YDR127W		4296000		94736000		22		5784500		2.16E+08		43.2		174.7
BBC1		YJL020C		26937000		52958000		1.96		51031000		49694000		0.97		128.2
RRP5		YMR229C		26404000		97221000		3.68		50808000		1.04E+08		2.08		193.1
NOP56		YLR197W		0		35854000		UV only		9898900		27193000		2.74		56.8
MYO4		YAL029C		10830000		94347000		8.71		39253000		70692000		1.8		169.3
KAP123		YER110C		23480000		27859000		1.18		44646000		28956000		0.64		122.5
ATP4		YPL078C		0		0		0		0		8138700		UV only		26.9
ECM33		YBR078W		0		0		0		0		10788000		UV only		43.7
ADE6		YGR061C		27883000		47332000		1.69		44763000		38615000		0.86		148.8
AKL1		YBR059C		16535000		45799000		2.77		25477000		49273000		1.93		123.9
SCP160		YJL080C		22995000		46380000		2		32545000		38985000		1.19		134.7
PHO84		YML123C		0		17570000		UV only		0		23004000		UV only		64.3
SSB2		YNL209W		9384900		15566000		1.65		19814000		15241000		0.77		66.5
DEF1		YKL054C		5394100		9998700		1.85		6656400		9837500		1.47		83.9
ANY1		YMR010W		0		0		0		0		13543000		UV only		46.8
TSL1		YML100W		21790000		11132000		0.5		34868000		15007000		0.43		123
ISW1		YBR245C		24295000		20323000		0.83		44159000		21143000		0.47		131
BMS1		YPL217C		0		34717000		UV only		21459000		32312000		1.5		135.5
PRP28		YDR243C		0		33982000		UV only		0		34116000		UV only		66.6
PAN1		YIR006C		10950000		25588000		2.33		15781000		26134000		1.65		160.2
RQC2		YPL009C		23670000		17071000		0.72		16749000		11011000		0.65		119
DBP10		YDL031W		15478000		17734000		1.14		16512000		16445000		0.99		112.9
ASK10		YGR097W		9296300		32749000		3.52		16378000		27915000		1.7		126.8
FRS2		YFL022C		0		0		0		0		6746100		UV only		57.4
ADR1		YDR216W		0		0		0		0		18317000		UV only		150.9
REE1		YJL217W		0		0		0		0		1949500		UV only		21.9
RAD4		YER162C		0		0		0		0		17977000		UV only		87.1
FKS1		YLR342W		11921000		40097000		3.36		8013300		38296000		4.77		214.8
NAB6		YML117W		11926000		0		0		16827000		10777000		0.64		126.1
SEC3		YER008C		0		36459000		UV only		15656000		27931000		1.78		154.6
BMH1		YER177W		0		0		0		0		3138300		UV only		30
NUT1		YGL151W		0		18810000		UV only		14606000		24907000		1.7		128.7
HSP82		YPL240C		0		0		0		0		10725000		UV only		81.3
RPA190		YOR341W		8536100		43505000		5		0		40214000		UV only		186.4
RAD26		YJR035W		0		0		0		0		17768000		UV only		124.5
LYS2		YBR115C		15630000		24608000		1.57		19041000		21828000		1.14		155.3
RPO31		YOR116C		0		35473000		UV only		25479000		24457000		0.96		162.3
CDC39		YCR093W		14204000		31244000		2.19		0		59731000		UV only		240.2
SPS18		YNL204C		0		0		0		0		4583700		UV only		34.2
GAR1		YHR089C		0		0		0		0		3995600		UV only		21.5
YGL194C-A		NONE		0		3089800		UV only		0		0		0		9.6
PIL1		YGR086C		0		0		0		0		6628200		UV only		38.3
IKI3		YLR384C		12984000		17541000		1.35		0		18028000		UV only		152.9
ATG11		YPR049C		9105600		13995000		1.53		9907600		10723000		1.08		135
CRP1		YHR146W		0		0		0		0		9167300		UV only		51.1
DLT1		YMR126C		0		0		0		0		4322900		UV only		39.1
HER1		YOR227W		7701100		23295000		3		9760900		11843000		1.21		139.4
TOP2		YNL088W		0		22030000		UV only		0		31987000		UV only		164.2
UTP14		YML093W		0		0		0		0		7526400		UV only		102.9
PDR15		YDR406W		0		0		0		0		19063000		UV only		172.2
SSA2		YLL024C		5800000		6049900		1		5970600		6795300		1		69.4
CPR1		YDR155C		0		0		0		0		1603100		UV only		17.3
DRS2		YAL026C		0		12272000		UV only		6366200		8814700		1.38		153.7
SWI4		YER111C		0		12035000		UV only		10978000		9314100		0.84		123.8
TRS120		YDR407C		0		11336000		UV only		0		6873900		UV only		147.6
NET1		YJL076W		0		5488800		UV only		17441000		13735000		0.78		128.5
DBP3		YGL078C		0		0		0		0		6932600		UV only		58.8
GAL11		YOL051W		0		4310300		UV only		0		4045400		UV only		120
RIB2		YOL066C		0		0		0		0		5403300		UV only		67
NPL3		YDR432W		0		0		0		0		6175500		UV only		45.4
DED1		YOR204W		0		7251300		UV only		0		7950300		UV only		65.5
SWI1		YPL016W		0		10851000		UV only		0		9961700		UV only		147.9
YHR214C-B		NONE		0		19271000		UV only		9857200		12656000		1.28		202.8
ROY1		YMR258C		0		6158300		UV only		0		0		0		64.3
BAS1		YKR099W		0		0		0		0		7198700		UV only		89.6
SMC3		YJL074C		6262000		7874700		1.25		6028900		5815500		0.96		141.3
SMC2		YFR031C		0		15058000		UV only		0		12656000		UV only		133.9
DUF1		YOL087C		0		9213800		UV only		5262000		8551900		1.62		125.3
GEA2		YEL022W		0		15790000		UV only		0		10010000		UV only		165.6
UTP10		YJL109C		0		13361000		UV only		0		11734000		UV only		200
EFT1		YOR133W		0		0		0		0		7608200		UV only		93.2
RKR1		YMR247C		0		10498000		UV only		0		9953000		UV only		180.1
ECM10		YEL030W		0		0		0		0		6131400		UV only		70
YPR147C		NONE		0		3452400		UV only		0		0		0		34.8
SFB2		YNL049C		0		0		0		0		3984800		UV only		98.9
SCC2		YDR180W		0		10369000		UV only		0		5784800		UV only		171
RRN3		YKL125W		0		0		0		0		3398200		UV only		72.3
URB1		YKL014C		0		18606000		UV only		0		20925000		UV only		203.2
RTS1		YOR014W		0		3746600		UV only		0		4550800		UV only		85.3
REC107		YJR021C		0		0		0		0		3455700		UV only		35.6
PRM5		YIL117C		0		3974000		UV only		0		0		0		34.6
INA1		YLR413W		0		0		0		0		3780700		UV only		72.6
SEC7		YDR170C		0		15621000		UV only		0		15641000		UV only		226.7
KOG1		YHR186C		0		0		0		0		6122600		UV only		177.6
SPF1		YEL031W		0		0		0		0		6150500		UV only		135.2
PPR1		YLR014C		0		0		0		0		3143300		UV only		102.7
RSP5		YER125W		0		6467100		UV only		0		7202900		UV only		91.8
SPA2		YLL021W		0		0		0		0		7953000		UV only		163
GCN1		YGL195W		0		11955000		UV only		14623000		13491000		0.9		296.6
KEL1		YHR158C		0		8829500		UV only		0		8729400		UV only		131
MYO5		YMR109W		0		0		0		0		7161300		UV only		136.9
EDE1		YBL047C		0		0		0		0		7177100		UV only		150.7
RAD50		YNL250W		0		10674000		UV only		0		7630500		UV only		152.5
TVS1		YCR061W		0		0		0		0		5384900		UV only		70.9
TAF1		YGR274C		0		6570800		UV only		0		0		0		120.6
SNU71		YGR013W		0		0		0		0		6204900		UV only		71.3
SIS1		YNL007C		0		0		0		0		1502400		UV only		37.5
KRE33		YNL132W		0		1146900		UV only		0		0		0		119.3
UBP15		YMR304W		0		7596000		UV only		0		0		0		143.4
GLT1		YDL171C		0		0		0		0		6345100		UV only		238
SNU114		YKL173W		0		0		0		0		5373500		UV only		114
PEX6		YNL32		0		0		0		0		2407800		UV only		115.5
CFT1		YDR301W		0		0		0		0		2809600		UV only		153.3
TAF2		YCR042C		0		0		0		0		6012400		UV only		161.4
RGC1		YPR115W		0		0		0		0		2443100		UV only		120.4
SNF2		YOR290C		0		0		0		0		7037000		UV only		194
NST1		YNL091W		0		0		0		0		2083900		UV only		141.4
UBP2		YOR124C		0		6547300		UV only		0		0		0		146.3
VIP1		YLR410W		0		0		0		0		4339400		UV only		129.7
RGT1		YKL038W		0		0		0		0		1450900		UV only		128.2
PEP1		YBL017C		0		0		0		0		5015700		UV only		177.6
OSH2		YDL019C		0		0		0		0		897400		UV only		145.7
RTC1		YOL138C		0		0		0		0		5412600		UV only		149.3
ECM32		YER176W		0		0		0		0		2282600		UV only		127
PET309		YLR067C		0		0		0		0		1707600		UV only		112.6
GIP3		YPL137C		0		0		0		0		2249600		UV only		140.8
PDI1		YCL043C		0		0		0		0		3075400		UV only		58.1
SIS2		YKR072C		0		0		0		0		2855600		UV only		62.4
GAS5		YOL030W		0		0		0		0		1687500		UV only		51.8
GEA1		YJR031C		0		0		0		0		2237300		UV only		159.3
ECM16		YMR128W		0		0		0		0		2878400		UV only		144.9
AVT4		YNL101W		0		1171700		UV only		0		0		0		80
STU1		YBL034C		0		0		0		0		4372200		UV only		174.1
SLA1		YBL007C		0		0		0		0		2388800		UV only		135.8
UBP12		YJL197W		0		0		0		0		2146600		UV only		143
YCF1		YDR135C		0		0		0		0		2398600		UV only		171.1
MON2		YNL297C		0		0		0		0		2041800		UV only		186.8
b
Standard name	Systematic name		Fold enrichment (+UV/-UV)1st				Fold enrichment (+UV/-UV)2nd		Description							Mol. Weight [KDa]
NOP2	YNL061W		UV only				UV only		rRNA m5C methyltransferase							69.7
PRP28	YDR243C		UV only				UV only		Pre-mRNA splicing factor							66.6
URB1	YKL014C		UV only				UV only		Protein required for the normal accumulation of 25S and 5.8S rRNAs; nucleolar protein							203.2
UTP10	YJL109C		UV only				UV only		Nucleolar protein, component of the small subunit (SSU) processome containing the U3 snoRNA that is involved in processing of pre-18S rRNA							200
DED1	YOR204W		UV only				UV only		ATP-dependent DEAD-box RNA helicase with strand-annealing activity							65.5
GLE2	YER107C		UV only				3.29		RNA export factor associated with the NPC							40.5
CDC39	YCR093W		2.19				UV only		Subunit of the CCR4-NOT1 core complex; this complex has multiple roles in the regulation of mRNA levels							240.2
NOP8	YOL144W		0				UV only		Nucleolar protein for ribosomal subunit biogenesis							56.9
NOP58	YOR310C		UV only				1.29		Involved in producing mature rRNAs and snoRNAs							56.9
UTP30	YKR060W		UV only				0		Subunit of U3-containing 90S preribosome complex							31.6
RPA190	YOR341W		5				UV only		RNA polymerase I largest subunit A190							186.4
RPO31	YOR116C		UV only				0.96		RNA polymerase III largest subunit C160							162.3
NOP56	YLR197W		UV only				2.74		Component of the box C/D snoRNP complexes							56.8
BMS1	YPL217C		UV only				1.5		GTPase required for ribosomal subunit synthesis							135.5
CBF5	YLR175W		UV only				2.66		Catalytic subunit of box H/ACA snoRNPs							54.7
NUT1	YGL151W		UV only				1.7		Component of the RNA polymerase II mediator complex; mediator is required for transcriptional activation and also has a role in basal transcription							128.7
UTP14	YML093W		0				UV only		Subunit of U3-containing Small Subunit (SSU) processome complex							102.9
DBP3	YGL078C		0				UV only		RNA-Dependent ATPase							58.8
FRS2	YFL022C		0				UV only		Part of cytoplasmic phenylalanyl-tRNA synthetase							57.4
TAF1	YGR274C		UV only				0		Involved in RNA pol II transcription initiation							120.6
SNU71	YGR013W		0				UV only		Component of U1 snRNP							71.3
NPL3	YDR432W		0				UV only		RNA-binding protein							45.4
SNU114	YKL173W		0				UV only		GTPase component of U5 snRNP							114
＊Cox J. et al. Accurate proteome-wide label-free quantification by delayed normalization and maximal peptide ratio extraction, termed MaxLFQ. Mol. Cell Proteomics 13, 2513-2526 (2014).
*In this Table, "UV only" means peptides were only detected in UV irradiation, i.e., no peptide was detected without UV irradiation.
