# Supplementary material for: Activation of Prp28 ATPase by phosphorylated Npl3 at a critical step of spliceosome remodeling
Source: Nat Commun. 2021 May 25;12:3082. doi: 10.1038/s41467-021-23459-4 (PMC8149812; doi:10.1038/s41467-021-23459-4)
Supplement: Supplementary file 10 — Suppementary Data 8 [file 41467_2021_23459_MOESM10_ESM.xlsx]

## Sheet: Table 1
Supplementary Data 8a: LC-MS analysis of phospho (STY) probabilities of p-Npl3
* Phospho (STY) Probabilities of p-Npl3 was analyzed by algorithm MaxQuant.
Positions within proteins	Amino acid		Phospho (STY) Probabilities*
306	S		GGFS(1)RGGFGGPR
324	Y		GGY(1)GGY(0.624)S(0.376)R
327	Y		GGYGGY(0.998)S(0.002)R
328	S		GGYGGYS(1)R
336	S		GGY(0.002)GGY(0.002)S(0.987)RGGYGGS(0.008)R
340	Y		GGY(1)GGS(1)RGGYDSPR
343	S		GGY(1)GGS(1)RGGYDSPR
347	Y		GGY(1)DSPR
349	S		GGYDS(1)PRGGYDSPR
354	Y		GGY(1)DSPRGGYSR
356	S		GGY(1)DS(0.979)PRGGY(0.017)S(0.004)R
361	Y		GGY(0.999)S(1)RGGY(0.001)GGPR
362	S		GGY(0.999)S(1)RGGY(0.001)GGPR
373	Y		NDY(1)GPPR
379	S		NDYGPPRGS(1)YGGSR
380	Y		NDY(0.007)GPPRGS(0.918)Y(0.553)GGS(0.437)RGGY(0.085)DGPR
383	S		GS(0.001)Y(0.003)GGS(0.997)RGGY(0.999)DGPR
387	Y		GGY(1)DGPRGDY(1)GPPR
394	Y		GGY(1)DGPRGDY(1)GPPR
411	S		DAPRERS(0.999)PT(0.001)R
Supplementary Data 8b: LC-MS Quantification of Site-specific phosphorylation degree of p-Npl3
		Phosphorylation Numbers				Data Source*
Positions within p-Npl3		0	1	2	3	Supplementary Fig. 11
306		0.1	0.9			a
324, 327, 328		0.89	0.1	0.01		b
335, 336		0.34	0.17	0.49		c
340, 343, 347, 349		0.03	0.07	0.24	0.02	d
347, 349		0.7	0.3			e
347, 349, 354		0.11	0.45	0.43		f
354, 356, 362		0.08	0.61	0.31		g
361, 362		0.01	0.58	0.41		h
373		0.98	0.02			i
379, 383		0.61	0.35	0.04		j
383, 387		0	0.49	0.51		d
387		0.85	0.15			k
394		0.08	0.92			l
411		0	1			m
*LC-MS Quantification of site-specific phosphorylation degree was done by Xcalibur software (Thermo Fisher; San Jose, CA, USA).
