# Supplementary material for: Activation of Prp28 ATPase by phosphorylated Npl3 at a critical step of spliceosome remodeling
Source: Nat Commun. 2021 May 25;12:3082. doi: 10.1038/s41467-021-23459-4 (PMC8149812; doi:10.1038/s41467-021-23459-4)
Supplement: Supplementary file 14 — Source Data File [file 41467_2021_23459_MOESM14_ESM.zip]

Archive with 3 entries (2 files):
- Source Data file.xlsx
- __MACOSX/
- __MACOSX/._Source Data file.xlsx
