# Supplementary material for: Activation of Prp28 ATPase by phosphorylated Npl3 at a critical step of spliceosome remodeling
Source: Nat Commun. 2021 May 25;12:3082. doi: 10.1038/s41467-021-23459-4 (PMC8149812; doi:10.1038/s41467-021-23459-4)
Supplement: Supplementary file 14 — Source Data File [file 41467_2021_23459_MOESM14_ESM.zip › Source Data file.xlsx]

## Sheet: FigS11
LC-MS/MS Quantification of site-specific phosphorylation degree of p-Npl3 was done by Xcalibur software.						PXD024494 (p-Npl3; Reviewer Username: reviewer_pxd024494@ebi.ac.uk / Password: KtznagIP).

## Sheet: Fig.S1c Data
Fig S1c
	Prp28-V5
		1	2	3	4	5	6
	W1	1	1.24507	2.15401	3.39379	3.09618	2.75652
	W3	1	1.01962	1.41874	1.83712	2.06963	2.19104
	W4	1	1.07553	1.24727	2.24901	1.86553	1.59368
	average	1	1.42156	2.19092	3.07697	3.3886	3.64919
	STDEV	0	0.117398	0.481699	0.80658	0.659537	0.58149
	1	2	3	4	5	6
Wt prp28V5	1	1.11341	1.60668	2.49331	2.34378	2.18041
STDEV	0	0.117398	0.481699	0.80658	0.659537	0.58149
t-TEST	3 and 2	0.159947	4 na 3	0.177465	4 na 2	0.0427156	5 and 2	0.0334983	6 and 2	0.0356859
Two-tailed unpaired t test caculated by Prism 8
										1	2	3	4	5	6
										1	1.24507	2.15401	3.39379	3.09618	2.75652
										1	1.01962	1.41874	1.83712	2.06963	2.19104
										1	1.07553	1.24727	2.24901	1.86553	1.59368
										Table Analyzed	Data 1	Table Analyzed	Data 1	Table Analyzed	Data 1	Table Analyzed	Data 1
										Column C	3	Column D	4	Column E	5	Column F	6
										vs.	vs.	vs.	vs.	vs.	vs.	vs.	vs.
										Column B	2	Column B	2	Column B	2	Column B	2
										Unpaired t test		Unpaired t test		Unpaired t test		Unpaired t test
										P value	0.1599	P value	0.0427	P value	0.0335	P value	0.0357
										P value summary	ns	P value summary	*	P value summary	*	P value summary	*
										Significantly different (P < 0.05)?	No	Significantly different (P < 0.05)?	Yes	Significantly different (P < 0.05)?	Yes	Significantly different (P < 0.05)?	Yes
										One- or two-tailed P value?	Two-tailed	One- or two-tailed P value?	Two-tailed	One- or two-tailed P value?	Two-tailed	One- or two-tailed P value?	Two-tailed
										t, df	t=1.723, df=4	t, df	t=2.932, df=4	t, df	t=3.181, df=4	t, df	t=3.115, df=4
										How big is the difference?		How big is the difference?		How big is the difference?		How big is the difference?
										Mean of column B	1.113	Mean of column B	1.113	Mean of column B	1.113	Mean of column B	1.113
										Mean of column C	1.607	Mean of column D	2.493	Mean of column E	2.344	Mean of column F	2.18
										Difference between means (C - B) ± SEM	0.4933 ± 0.2862	Difference between means (D - B) ± SEM	1.380 ± 0.4706	Difference between means (E - B) ± SEM	1.230 ± 0.3868	Difference between means (F - B) ± SEM	1.067 ± 0.3425
										95% confidence interval	-0.3015 to 1.288	95% confidence interval	0.07334 to 2.686	95% confidence interval	0.1565 to 2.304	95% confidence interval	0.1161 to 2.018
										R squared (eta squared)	0.4261	R squared (eta squared)	0.6825	R squared (eta squared)	0.7167	R squared (eta squared)	0.7081
										F test to compare variances		F test to compare variances		F test to compare variances		F test to compare variances
										F, DFn, Dfd	16.84, 2, 2	F, DFn, Dfd	47.20, 2, 2	F, DFn, Dfd	31.56, 2, 2	F, DFn, Dfd	24.53, 2, 2
										P value	0.1121	P value	0.0415	P value	0.0614	P value	0.0783
										P value summary	ns	P value summary	*	P value summary	ns	P value summary	ns
										Significantly different (P < 0.05)?	No	Significantly different (P < 0.05)?	Yes	Significantly different (P < 0.05)?	No	Significantly different (P < 0.05)?	No
										Data analyzed		Data analyzed		Data analyzed		Data analyzed
										Sample size, column B	3	Sample size, column B	3	Sample size, column B	3	Sample size, column B	3
										Sample size, column C	3	Sample size, column D	3	Sample size, column E	3	Sample size, column F	3

## Sheet: Fig.2b Data
sample 6
oligo name	1	2	3	4	5	6
Wt V5	1	1.13222	1.70297	1.53484	1.18348	1.16015	oligo name	1	2	3	4	5	6
K82d10 V5	1	1.48852	2.27495	2.44616	2.01305	2.05916	WT	1	1.21891	1.74386	1.58758	1.25693	1.23511
							prp28-K82∆10	1	1.35964	2.38703	2.55013	2.13131	2.02964
sample 5	1	2	3	4	5	6
Wt V5	1	1.2796	1.89824	1.67206	1.32239	1.29024
K82d10 V5	1	1.25124	2.59007	2.75005	2.11788	2.06777
sample 1	1	2	3	4	5	6
Wt V5	1	1.2449	1.63036	1.55585	1.26491	1.25495
K82d10 V5	1	1.33918	2.29607	2.45417	2.26299	1.962
	#0	#1	#2	#3	#4	#5
W1 U1C-V5	1	1.13222	1.70297	1.53484	1.18348	1.16015
W5 U1C-V5	1	1.2796	1.89824	1.67206	1.32239	1.29024
W6 U1C-V5	1	1.2449	1.63036	1.55585	1.26491	1.25495
Wt U1V-V5	1	1.21891	1.74386	1.58758	1.25693	1.23511
STDEV	0	0.0770519	0.138539	0.0739071	0.0697999	0.0672757
TTEST
ChIP oligo name	1	2	3	4	5	6
K1 U1C-V5	1	1.48852	2.27495	2.44616	2.01305	2.05916
K5 U1C-V5	1	1.25124	2.59007	2.75005	2.11788	2.06777
K6 U1C-V5	1	1.33918	2.29607	2.45417	2.26299	1.962
K82d10 U1C-V5	1	1.35964	2.38703	2.55013	2.13131	2.02964
STDEV	0	0.119955	0.176154	0.173187	0.125514	0.0587393
	W.T.			prp28-K82∆10
1	1	1	1	1	1	1
2	1.13222	1.2796	1.2449	1.48852	1.25124	1.33918
3	1.70297	1.89824	1.63036	2.27495	2.59007	2.29607
4	1.53484	1.67206	1.55585	2.44616	2.75005	2.45417
5	1.18348	1.32239	1.26491	2.01305	2.11788	2.26299
6	1.16015	1.29024	1.25495	2.05916	2.06777	1.962
Two-tailed unpaired t test caculated by Prism 8
Compare each cell mean with the other cell mean in that row
Number of families	1
Number of comparisons per family	6
Alpha	0.05
Sidak's multiple comparisons test	Mean Diff.	95.00% CI of diff.	Significant?	Summary	Adjusted P Value
W.T. - prp28-K82∆10
1	0	-0.2478 to 0.2478	No	ns	>0.9999
2	-0.1407	-0.3886 to 0.1071	No	ns	0.5251
3	-0.6432	-0.8910 to -0.3953	Yes	****	<0.0001
4	-0.9625	-1.210 to -0.7147	Yes	****	<0.0001
5	-0.8744	-1.122 to -0.6265	Yes	****	<0.0001
6	-0.7945	-1.042 to -0.5467	Yes	****	<0.0001
Test details	Mean 1	Mean 2	Mean Diff.	SE of diff.	N1	N2
							t	DF
W.T. - prp28-K82∆10
1	1	1	0	0.08648	3	3	0	24
2	1.219	1.36	-0.1407	0.08648	3	3	1.627	24
3	1.744	2.387	-0.6432	0.08648	3	3	7.438	24
4	1.588	2.55	-0.9625	0.08648	3	3	11.13	24
5	1.257	2.131	-0.8744	0.08648	3	3	10.11	24
6	1.235	2.03	-0.7945	0.08648	3	3	9.188	24

## Sheet: Fig. 3b Data
		ACT0	ACT1	ACT2	ACT3	ACT4	ACT5
	WT-1	1	3.22778	10.4834	8.21874	1.52335	2.292
	WT-2	1	2.45746	10.7168	8.92633	1.70509	2.6514
	WT-3	1	3.60786	12.0396	8.49866	1.82162	3.76109
	npl3-1	1	2.23934	4.92065	4.73203	1.58531	1.38285
	npl3-2	1	2.00471	5.2876	4.56856	2.11779	1.9538
	npl3-3	1	2.38936	3.33035	3.18335	1.37344	1.13267
		1	2	3	4	5	6
Average	W.T.	1	3.0977	11.0799	8.54791	1.68335	2.9015
	npl3_D	1	2.21114	4.51287	4.16131	1.69218	1.48977
STDEV	WT	0	0.586128	0.839289	0.356358	0.150322	0.765809
	npl3_D	0	0.193868	1.04039	0.850879	0.38351	0.420878
		ACT0	ACT1	ACT2	ACT3	ACT4	ACT5
Standard Error	WT	0	0.338401	0.484564	0.205743	0.0867886	0.44214
	npl3_D	0	0.11193	0.600671	0.491255	0.22142	0.242994
		ACT0	ACT1	ACT2	ACT3	ACT4	ACT5
F-Test	WT vs npl3_D	#DIV/0!	0.197229	0.788445	0.298456	0.266351	0.463954	> 0.05, type 2	<0.05, type 3
T-Test	WT vs npl3_D	#DIV/0!	0.0676778	0.00104622	0.00118501	0.972183	0.0489014
									ChIP analysis showed that U1 snRNP association is reduced in the npl3-deletion strain. Error bars are ± s.e.m.; n = 3 biological repeats; *P < 0.05, two-tailed t-test.
Two-tailed unpaired t test caculated by Prism 8
Primer sets	W.T.			npl3∆
1	1	1	1	1	1	1
2	3.22778	2.45746	3.60786	2.23934	2.00471	2.38936
3	10.4834	10.7168	12.0396	4.92065	5.2876	3.33035
4	8.21874	8.92633	8.49866	4.73203	4.56856	3.18335
5	1.52335	1.70509	1.82162	1.58531	2.11779	1.37344
6	2.292	2.6514	3.76109	1.38285	1.9538	1.13267
Compare each cell mean with the other cell mean in that row
Number of families	1
Number of comparisons per family	6
Alpha	0.05
Sidak's multiple comparisons test	Mean Diff.	95.00% CI of diff.	Significant?	Summary	Adjusted P Value
W.T. - npl3∆
1	0	-1.343 to 1.343	No	ns	>0.9999
2	0.8866	-0.4564 to 2.230	No	ns	0.3556
3	6.567	5.224 to 7.910	Yes	****	<0.0001
4	4.387	3.044 to 5.730	Yes	****	<0.0001
5	-0.008823	-1.352 to 1.334	No	ns	>0.9999
6	1.412	0.06877 to 2.755	Yes	*	0.0356
Test details	Mean 1	Mean 2	Mean Diff.	SE of diff.	N1	N2	t	DF
W.T. - npl3∆
1	1	1	0	0.4686	3	3	0	24
2	3.098	2.211	0.8866	0.4686	3	3	1.892	24
3	11.08	4.513	6.567	0.4686	3	3	14.01	24
4	8.548	4.161	4.387	0.4686	3	3	9.361	24
5	1.683	1.692	-0.008823	0.4686	3	3	0.01883	24
6	2.901	1.49	1.412	0.4686	3	3	3.013	24

## Sheet: Fig. 3c Data
oligo name	1	2	3	4	5	6
W1	1	1.29787	3.76306	3.27562	1.3538	1.34783
W2	1	1.43845	3.94208	3.4447	1.08655	1.08655
W3	1	1.4786	5.35421	4.16583	1.26558	1.37994
oligo name	#0	#1	#2	#3	#4	#5
Wt prp40	1	1.40497	4.35312	3.62872	1.23531	1.27144
STDEV	0	0.0949041	0.87158	0.472777	0.136172	0.160922
oligo name	1	2	3	4	5	6
E326∆3-1	1	1.43783	4.31524	4.93554	3.6713	2.94977
E326∆3-2	1	1.50937	4.10716	5.02719	4.0474	3.17094
E326∆3-3	1	1.39135	3.36428	4.04347	3.00757	2.30881
oligo name	1	2	3	4	5	6
E326d3 prp40	1	1.44619	3.92889	4.66873	3.57542	2.80984
STDEV	0	0.0594534	0.499917	0.543431	0.526504	0.447776
oligo name	1	2	3	4	5	6
Wt prp40	1	1.40497	4.35312	3.62872	1.23531	1.27144
E326∆3 prp40	1	1.44619	3.92889	4.66873	3.57542	2.80984
oligo name	1	2	3	4	5	6
WT	1	1.40497	4.35312	3.62872	1.23531	1.27144
prp28-E326∆3	1	1.44619	3.92889	4.66873	3.57542	2.80984
Two-tailed unpaired t test caculated by Prism 8
Primer sets	W.T.			E326∆3
1	1	1	1	1	1	1
2	1.29787	1.43845	1.4786	1.43783	1.50937	1.39135
3	3.76306	3.94208	5.35421	4.31524	4.10716	3.36428
4	3.27562	3.4447	4.16583	4.93554	5.02719	4.04347
5	1.3538	1.08655	1.26558	3.6713	4.0474	3.00757
6	1.34783	1.08655	1.37994	2.94977	3.17094	2.30881
Compare each cell mean with the other cell mean in that row
Number of families	1
Number of comparisons per family	6
Alpha	0.05
Sidak's multiple comparisons test	Mean Diff.	95.00% CI of diff.	Significant?	Summary	Adjusted P Value
W.T. - E326∆3
1	0	-0.9703 to 0.9703	No	ns	>0.9999
2	-0.04121	-1.012 to 0.9291	No	ns	>0.9999
3	0.4242	-0.5461 to 1.395	No	ns	0.7787
4	-1.04	-2.010 to -0.06972	Yes	*	0.031
5	-2.34	-3.310 to -1.370	Yes	****	<0.0001
6	-1.538	-2.509 to -0.5681	Yes	***	0.0008
Test details	Mean 1	Mean 2	Mean Diff.	SE of diff.	N1	N2	t	DF
W.T. - E326∆3
1	1	1	0	0.3386	3	3	0	24
2	1.405	1.446	-0.04121	0.3386	3	3	0.1217	24
3	4.353	3.929	0.4242	0.3386	3	3	1.253	24
4	3.629	4.669	-1.04	0.3386	3	3	3.072	24
5	1.235	3.575	-2.34	0.3386	3	3	6.912	24
6	1.271	2.81	-1.538	0.3386	3	3	4.544	24

## Sheet: Fig.3e Data
20190710-1 Typhoon 9400 ImageQuant analysis	ATP (Voume)	ADP (volume)	ADP/ADP+ATP	normalize to none							20190710-2 Typhoon 9400 ImageQuant analysis	ATP (Voume)	ADP (volume)	ADP/ADP+ATP	Normalize to none							20190710-2 Typhoon 9400 ImageQuant analysis	ATP (Voume)	ADP (volume)	ADP/ADP+ATP	Normalize to none
none	1.82501e+08	1.25088e+06	0.00680743	1							none	1.10482e+08	558967	0.00503388	1							none	2.03118e+08	1.31527e+06	0.00643373	1
Prp28	1.81229e+08	2.43018e+07	0.118239	17.3691							Prp28	1.07972e+08	9.82374e+06	0.0833966	16.5671							Prp28	1.85296e+08	1.91293e+07	0.0935761	14.5446
AAAD	1.87652e+08	3.38418e+06	0.0177149	2.60228							AAAD	1.16003e+08	1.78495e+06	0.0151539	3.01038							AAAD	1.97537e+08	4.07921e+06	0.0202326	3.14477
E326∆3	1.79825e+08	8.30598e+06	0.04415	6.48555							E326∆3	1.33176e+08	3.63281e+06	0.026554	5.27505							E326∆3	1.92991e+08	8.97196e+06	0.0444239	6.90484
p-Npl3	1.73247e+08	9.93463e+06	0.0542339	7.96686							p-Npl3	1.30262e+08	5.4831e+06	0.0403927	8.02416							p-Npl3	1.56525e+08	9.59799e+06	0.0577764	8.98024
Npl3	1.86936e+08	3.16315e+06	0.0166395	2.44432							Npl3	1.47497e+08	1.09517e+06	0.00737029	1.46414							Npl3	1.96534e+08	3.61248e+06	0.0180492	2.8054
prp28+p-Npl3	1.73691e+08	6.0291e+07	0.257673	37.8518							prp28+p-Npl3	1.3461e+08	3.21435e+07	0.192761	38.2927							prp28+p-Npl3	1.78975e+08	6.44735e+07	0.264835	41.1635
AAAD+p-Npl3	1.8148e+08	1.46167e+07	0.0745383	10.9496							AAAD+p-Npl3	1.3307e+08	8.12625e+06	0.0575527	11.4331							AAAD+p-Npl3	1.9852e+08	1.8985e+07	0.0872853	13.5668
E326∆3+p-Npl3	1.79975e+08	1.8339e+07	0.0924747	13.5844							E326∆3+p-Npl3	1.35016e+08	1.14414e+07	0.0781214	15.5191							E326∆3+p-Npl3	1.94061e+08	1.89608e+07	0.0890086	13.8347
prp28+Npl3	1.90593e+08	2.50496e+06	0.0129725	1.90564							prp28+Npl3	1.49368e+08	1.61173e+06	0.0106751	2.12065							prp28+Npl3	2.02977e+08	1.13622e+07	0.0530101	8.23942
AAAD+Npl3	1.83464e+08	4.77234e+06	0.0253529	3.7243							AAAD+Npl3	1.42599e+08	2.69607e+06	0.0185558	3.68619							AAAD+Npl3	1.97407e+08	6.7234e+06	0.0329368	5.1194
E326∆3+Npl3	1.81698e+08	7.9829e+06	0.0420861	6.18237							E326∆3+Npl3	1.3723e+08	4.46099e+06	0.0314839	6.2544							E326∆3+Npl3	1.98184e+08	1.03618e+07	0.0496861	7.72276
prp28+p-Npl3+RNaseA	1.74953e+08	6.20367e+07	0.26177	38.4535							prp28+p-Npl3+RNaseA	1.34031e+08	3.43771e+07	0.204129	40.5511							prp28+p-Npl3+RNaseA	1.89689e+08	7.01754e+07	0.270047	41.9736
Name	Volume										Name	Volume										Name	Volume
RECT- 1	1.82501e+08										RECT- 1	1.10482e+08										RECT- 1	2.03118e+08
RECT- 2	1.81229e+08										RECT- 2	1.07972e+08										RECT- 2	1.85296e+08
RECT- 3	1.87652e+08										RECT- 3	1.16003e+08										RECT- 3	1.97537e+08
RECT- 4	1.79825e+08										RECT- 4	1.33176e+08										RECT- 4	1.92991e+08
RECT- 5	1.73247e+08										RECT- 5	1.30262e+08										RECT- 5	1.56525e+08
RECT- 6	1.86936e+08										RECT- 6	1.47497e+08										RECT- 6	1.96534e+08
RECT- 7	1.73691e+08										RECT- 7	1.3461e+08										RECT- 7	1.78975e+08
RECT- 8	1.8148e+08										RECT- 8	1.3307e+08										RECT- 8	1.9852e+08
RECT- 9	1.79975e+08										RECT- 9	1.35016e+08										RECT- 9	1.94061e+08
RECT- 10	1.90593e+08										RECT- 10	1.49368e+08										RECT- 10	2.02977e+08
RECT- 11	1.83464e+08										RECT- 11	1.42599e+08										RECT- 11	1.97407e+08
RECT- 12	1.81698e+08										RECT- 12	1.3723e+08										RECT- 12	1.98184e+08
RECT- 13	1.74953e+08										RECT- 13	1.34031e+08										RECT- 13	1.89689e+08
RECT- 14	1.25088e+06										RECT- 14	558967										RECT- 14	1.31527e+06
RECT- 15	2.43018e+07										RECT- 15	9.82374e+06										RECT- 15	1.91293e+07
RECT- 16	3.38418e+06										RECT- 16	1.78495e+06										RECT- 16	4.07921e+06
RECT- 17	8.30598e+06										RECT- 17	3.63281e+06										RECT- 17	8.97196e+06
RECT- 18	9.93463e+06										RECT- 18	5.4831e+06										RECT- 18	9.59799e+06
RECT- 19	3.16315e+06										RECT- 19	1.09517e+06										RECT- 19	3.61248e+06
RECT- 20	6.0291e+07										RECT- 20	3.21435e+07										RECT- 20	6.44735e+07
RECT- 21	1.46167e+07										RECT- 21	8.12625e+06										RECT- 21	1.8985e+07
RECT- 22	1.8339e+07										RECT- 22	1.14414e+07										RECT- 22	1.89608e+07
RECT- 23	2.50496e+06										RECT- 23	1.61173e+06										RECT- 23	1.13622e+07
RECT- 24	4.77234e+06										RECT- 24	2.69607e+06										RECT- 24	6.7234e+06
RECT- 25	7.9829e+06										RECT- 25	4.46099e+06										RECT- 25	1.03618e+07
RECT- 26	6.20367e+07										RECT- 26	3.43771e+07										RECT- 26	7.01754e+07
	ratio 1	ratio 2	ratio 3	average	STDEV
none	1	1	1	1	0
Prp28	17.3691	16.5671	14.5446	16.1603	1.45553
AAAD	2.60228	3.01038	3.14477	2.91914	0.282515
E326∆3	6.48555	5.27505	6.90484	6.22182	0.846299
p-Npl3	7.96686	8.02416	8.98024	8.32376	0.569256
Npl3	2.44432	1.46414	2.8054	2.23795	0.694038
prp28+p-Npl3	37.8518	38.2927	41.1635	39.1027	1.79829
AAAD+p-Npl3	10.9496	11.4331	13.5668	11.9832	1.39266
E326∆3+p-Npl3	13.5844	15.5191	13.8347	14.3127	1.05224
prp28+Npl3	1.90564	2.12065	8.23942	4.08857	3.59635
AAAD+Npl3	3.7243	3.68619	5.1194	4.17663	0.816686
E326∆3+Npl3	6.18237	6.2544	7.72276	6.71984	0.869295
prp28+p-Npl3+RNaseA	38.4535	40.5511	41.9736	40.3261	1.77079
	average ratio
none	1
Prp28	16.1603
AAAD	2.91914
E326∆3	6.22182
p-Npl3	8.32376
Npl3	2.23795
prp28+p-Npl3	39.1027
AAAD+p-Npl3	11.9832
E326∆3+p-Npl3	14.3127
prp28+Npl3	4.08857
AAAD+Npl3	4.17663
E326∆3+Npl3	6.71984
prp28+p-Npl3+RNaseA	40.3261
n=3 biological repeats
1	2	3	4	5	6	7	8	9	10	11	12	13
1	17.3691	2.60228	6.48555	7.96686	2.44432	37.8518	10.9496	13.5844	1.90564	3.7243	6.18237	38.4535
1	16.5671	3.01038	5.27505	8.02416	1.46414	38.2927	11.4331	15.5191	2.12065	3.68619	6.2544	40.5511
1	14.5446	3.14477	6.90484	8.98024	2.8054	41.1635	13.5668	13.8347	8.23942	5.1194	7.72276	41.9736
One Way ANOVA	Prism 8
Number of families	1
Number of comparisons per family	78
Alpha	0.05
Tukey's multiple comparisons test	Mean Diff.	95.00% CI of diff.	Significant?	Summary	Adjusted P Value
1 vs. 2	-15.16	-19.48 to -10.85	Yes	****	<0.0001	A-B
1 vs. 3	-1.919	-6.234 to 2.396	No	ns	0.9089	A-C
1 vs. 4	-5.222	-9.537 to -0.9068	Yes	**	0.0084	A-D
1 vs. 5	-7.324	-11.64 to -3.009	Yes	***	0.0001	A-E
1 vs. 6	-1.238	-5.553 to 3.077	No	ns	0.9968	A-F
1 vs. 7	-38.1	-42.42 to -33.79	Yes	****	<0.0001	A-G
1 vs. 8	-10.98	-15.30 to -6.668	Yes	****	<0.0001	A-H
1 vs. 9	-13.31	-17.63 to -8.998	Yes	****	<0.0001	A-I
1 vs. 10	-3.089	-7.404 to 1.226	No	ns	0.3573	A-J
1 vs. 11	-3.177	-7.492 to 1.138	No	ns	0.3188	A-K
1 vs. 12	-5.72	-10.03 to -1.405	Yes	**	0.003	A-L
1 vs. 13	-39.33	-43.64 to -35.01	Yes	****	<0.0001	A-M
2 vs. 3	13.24	8.926 to 17.56	Yes	****	<0.0001	B-C
2 vs. 4	9.938	5.623 to 14.25	Yes	****	<0.0001	B-D
2 vs. 5	7.837	3.521 to 12.15	Yes	****	<0.0001	B-E
2 vs. 6	13.92	9.607 to 18.24	Yes	****	<0.0001	B-F
2 vs. 7	-22.94	-27.26 to -18.63	Yes	****	<0.0001	B-G
2 vs. 8	4.177	-0.1379 to 8.492	No	ns	0.0644	B-H
2 vs. 9	1.848	-2.467 to 6.163	No	ns	0.9281	B-I
2 vs. 10	12.07	7.757 to 16.39	Yes	****	<0.0001	B-J
2 vs. 11	11.98	7.669 to 16.30	Yes	****	<0.0001	B-K
2 vs. 12	9.44	5.125 to 13.76	Yes	****	<0.0001	B-L
2 vs. 13	-24.17	-28.48 to -19.85	Yes	****	<0.0001	B-M
3 vs. 4	-3.303	-7.618 to 1.012	No	ns	0.2684	C-D
3 vs. 5	-5.405	-9.720 to -1.090	Yes	**	0.0058	C-E
3 vs. 6	0.6812	-3.634 to 4.996	No	ns	>0.9999	C-F
3 vs. 7	-36.18	-40.50 to -31.87	Yes	****	<0.0001	C-G
3 vs. 8	-9.064	-13.38 to -4.749	Yes	****	<0.0001	C-H
3 vs. 9	-11.39	-15.71 to -7.079	Yes	****	<0.0001	C-I
3 vs. 10	-1.169	-5.484 to 3.146	No	ns	0.9981	C-J
3 vs. 11	-1.257	-5.573 to 3.058	No	ns	0.9963	C-K
3 vs. 12	-3.801	-8.116 to 0.5143	No	ns	0.1243	C-L
3 vs. 13	-37.41	-41.72 to -33.09	Yes	****	<0.0001	C-M
4 vs. 5	-2.102	-6.417 to 2.213	No	ns	0.8469	D-E
4 vs. 6	3.984	-0.3312 to 8.299	No	ns	0.0909	D-F
4 vs. 7	-32.88	-37.20 to -28.57	Yes	****	<0.0001	D-G
4 vs. 8	-5.761	-10.08 to -1.446	Yes	**	0.0027	D-H
4 vs. 9	-8.091	-12.41 to -3.776	Yes	****	<0.0001	D-I
4 vs. 10	2.133	-2.182 to 6.448	No	ns	0.8345	D-J
4 vs. 11	2.045	-2.270 to 6.360	No	ns	0.8681	D-K
4 vs. 12	-0.498	-4.813 to 3.817	No	ns	>0.9999	D-L
4 vs. 13	-34.1	-38.42 to -29.79	Yes	****	<0.0001	D-M
5 vs. 6	6.086	1.771 to 10.40	Yes	**	0.0014	E-F
5 vs. 7	-30.78	-35.09 to -26.46	Yes	****	<0.0001	E-G
5 vs. 8	-3.659	-7.974 to 0.6556	No	ns	0.1567	E-H
5 vs. 9	-5.989	-10.30 to -1.674	Yes	**	0.0017	E-I
5 vs. 10	4.235	-0.07983 to 8.550	No	ns	0.0579	E-J
5 vs. 11	4.147	-0.1679 to 8.462	No	ns	0.068	E-K
5 vs. 12	1.604	-2.711 to 5.919	No	ns	0.9729	E-L
5 vs. 13	-32	-36.32 to -27.69	Yes	****	<0.0001	E-M
6 vs. 7	-36.86	-41.18 to -32.55	Yes	****	<0.0001	F-G
6 vs. 8	-9.745	-14.06 to -5.430	Yes	****	<0.0001	F-H
6 vs. 9	-12.07	-16.39 to -7.760	Yes	****	<0.0001	F-I
6 vs. 10	-1.851	-6.166 to 2.464	No	ns	0.9274	F-J
6 vs. 11	-1.939	-6.254 to 2.376	No	ns	0.9032	F-K
6 vs. 12	-4.482	-8.797 to -0.1669	Yes	*	0.0365	F-L
6 vs. 13	-38.09	-42.40 to -33.77	Yes	****	<0.0001	F-M
7 vs. 8	27.12	22.80 to 31.43	Yes	****	<0.0001	G-H
7 vs. 9	24.79	20.47 to 29.10	Yes	****	<0.0001	G-I
7 vs. 10	35.01	30.70 to 39.33	Yes	****	<0.0001	G-J
7 vs. 11	34.93	30.61 to 39.24	Yes	****	<0.0001	G-K
7 vs. 12	32.38	28.07 to 36.70	Yes	****	<0.0001	G-L
7 vs. 13	-1.223	-5.538 to 3.092	No	ns	0.9971	G-M
8 vs. 9	-2.33	-6.645 to 1.985	No	ns	0.7464	H-I
8 vs. 10	7.895	3.580 to 12.21	Yes	****	<0.0001	H-J
8 vs. 11	7.807	3.492 to 12.12	Yes	****	<0.0001	H-K
8 vs. 12	5.263	0.9483 to 9.578	Yes	**	0.0077	H-L
8 vs. 13	-28.34	-32.66 to -24.03	Yes	****	<0.0001	H-M
9 vs. 10	10.22	5.909 to 14.54	Yes	****	<0.0001	I-J
9 vs. 11	10.14	5.821 to 14.45	Yes	****	<0.0001	I-K
9 vs. 12	7.593	3.278 to 11.91	Yes	****	<0.0001	I-L
9 vs. 13	-26.01	-30.33 to -21.70	Yes	****	<0.0001	I-M
10 vs. 11	-0.08806	-4.403 to 4.227	No	ns	>0.9999	J-K
10 vs. 12	-2.631	-6.946 to 1.684	No	ns	0.5893	J-L
10 vs. 13	-36.24	-40.55 to -31.92	Yes	****	<0.0001	J-M
11 vs. 12	-2.543	-6.858 to 1.772	No	ns	0.6365	K-L
11 vs. 13	-36.15	-40.46 to -31.83	Yes	****	<0.0001	K-M
12 vs. 13	-33.61	-37.92 to -29.29	Yes	****	<0.0001	L-M
Test details	Mean 1	Mean 2	Mean Diff.	SE of diff.	n1	n2	q	DF
1 vs. 2	1	16.16	-15.16	1.187	3	3	18.06	26
1 vs. 3	1	2.919	-1.919	1.187	3	3	2.286	26
1 vs. 4	1	6.222	-5.222	1.187	3	3	6.219	26
1 vs. 5	1	8.324	-7.324	1.187	3	3	8.723	26
1 vs. 6	1	2.238	-1.238	1.187	3	3	1.474	26
1 vs. 7	1	39.1	-38.1	1.187	3	3	45.38	26
1 vs. 8	1	11.98	-10.98	1.187	3	3	13.08	26
1 vs. 9	1	14.31	-13.31	1.187	3	3	15.86	26
1 vs. 10	1	4.089	-3.089	1.187	3	3	3.679	26
1 vs. 11	1	4.177	-3.177	1.187	3	3	3.783	26
1 vs. 12	1	6.72	-5.72	1.187	3	3	6.812	26
1 vs. 13	1	40.33	-39.33	1.187	3	3	46.84	26
2 vs. 3	16.16	2.919	13.24	1.187	3	3	15.77	26
2 vs. 4	16.16	6.222	9.938	1.187	3	3	11.84	26
2 vs. 5	16.16	8.324	7.837	1.187	3	3	9.334	26
2 vs. 6	16.16	2.238	13.92	1.187	3	3	16.58	26
2 vs. 7	16.16	39.1	-22.94	1.187	3	3	27.32	26
2 vs. 8	16.16	11.98	4.177	1.187	3	3	4.975	26
2 vs. 9	16.16	14.31	1.848	1.187	3	3	2.2	26
2 vs. 10	16.16	4.089	12.07	1.187	3	3	14.38	26
2 vs. 11	16.16	4.177	11.98	1.187	3	3	14.27	26
2 vs. 12	16.16	6.72	9.44	1.187	3	3	11.24	26
2 vs. 13	16.16	40.33	-24.17	1.187	3	3	28.78	26
3 vs. 4	2.919	6.222	-3.303	1.187	3	3	3.934	26
3 vs. 5	2.919	8.324	-5.405	1.187	3	3	6.437	26
3 vs. 6	2.919	2.238	0.6812	1.187	3	3	0.8113	26
3 vs. 7	2.919	39.1	-36.18	1.187	3	3	43.1	26
3 vs. 8	2.919	11.98	-9.064	1.187	3	3	10.8	26
3 vs. 9	2.919	14.31	-11.39	1.187	3	3	13.57	26
3 vs. 10	2.919	4.089	-1.169	1.187	3	3	1.393	26
3 vs. 11	2.919	4.177	-1.257	1.187	3	3	1.498	26
3 vs. 12	2.919	6.72	-3.801	1.187	3	3	4.527	26
3 vs. 13	2.919	40.33	-37.41	1.187	3	3	44.55	26
4 vs. 5	6.222	8.324	-2.102	1.187	3	3	2.503	26
4 vs. 6	6.222	2.238	3.984	1.187	3	3	4.745	26
4 vs. 7	6.222	39.1	-32.88	1.187	3	3	39.16	26
4 vs. 8	6.222	11.98	-5.761	1.187	3	3	6.862	26
4 vs. 9	6.222	14.31	-8.091	1.187	3	3	9.636	26
4 vs. 10	6.222	4.089	2.133	1.187	3	3	2.541	26
4 vs. 11	6.222	4.177	2.045	1.187	3	3	2.436	26
4 vs. 12	6.222	6.72	-0.498	1.187	3	3	0.5932	26
4 vs. 13	6.222	40.33	-34.1	1.187	3	3	40.62	26
5 vs. 6	8.324	2.238	6.086	1.187	3	3	7.248	26
5 vs. 7	8.324	39.1	-30.78	1.187	3	3	36.66	26
5 vs. 8	8.324	11.98	-3.659	1.187	3	3	4.358	26
5 vs. 9	8.324	14.31	-5.989	1.187	3	3	7.133	26
5 vs. 10	8.324	4.089	4.235	1.187	3	3	5.044	26
5 vs. 11	8.324	4.177	4.147	1.187	3	3	4.939	26
5 vs. 12	8.324	6.72	1.604	1.187	3	3	1.91	26
5 vs. 13	8.324	40.33	-32	1.187	3	3	38.12	26
6 vs. 7	2.238	39.1	-36.86	1.187	3	3	43.91	26
6 vs. 8	2.238	11.98	-9.745	1.187	3	3	11.61	26
6 vs. 9	2.238	14.31	-12.07	1.187	3	3	14.38	26
6 vs. 10	2.238	4.089	-1.851	1.187	3	3	2.204	26
6 vs. 11	2.238	4.177	-1.939	1.187	3	3	2.309	26
6 vs. 12	2.238	6.72	-4.482	1.187	3	3	5.338	26
6 vs. 13	2.238	40.33	-38.09	1.187	3	3	45.36	26
7 vs. 8	39.1	11.98	27.12	1.187	3	3	32.3	26
7 vs. 9	39.1	14.31	24.79	1.187	3	3	29.53	26
7 vs. 10	39.1	4.089	35.01	1.187	3	3	41.7	26
7 vs. 11	39.1	4.177	34.93	1.187	3	3	41.6	26
7 vs. 12	39.1	6.72	32.38	1.187	3	3	38.57	26
7 vs. 13	39.1	40.33	-1.223	1.187	3	3	1.457	26
8 vs. 9	11.98	14.31	-2.33	1.187	3	3	2.775	26
8 vs. 10	11.98	4.089	7.895	1.187	3	3	9.403	26
8 vs. 11	11.98	4.177	7.807	1.187	3	3	9.298	26
8 vs. 12	11.98	6.72	5.263	1.187	3	3	6.269	26
8 vs. 13	11.98	40.33	-28.34	1.187	3	3	33.76	26
9 vs. 10	14.31	4.089	10.22	1.187	3	3	12.18	26
9 vs. 11	14.31	4.177	10.14	1.187	3	3	12.07	26
9 vs. 12	14.31	6.72	7.593	1.187	3	3	9.043	26
9 vs. 13	14.31	40.33	-26.01	1.187	3	3	30.98	26
10 vs. 11	4.089	4.177	-0.08806	1.187	3	3	0.1049	26
10 vs. 12	4.089	6.72	-2.631	1.187	3	3	3.134	26
10 vs. 13	4.089	40.33	-36.24	1.187	3	3	43.16	26
11 vs. 12	4.177	6.72	-2.543	1.187	3	3	3.029	26
11 vs. 13	4.177	40.33	-36.15	1.187	3	3	43.05	26
12 vs. 13	6.72	40.33	-33.61	1.187	3	3	40.03	26

## Sheet: Fig. 3f Data
ChIP analysis
		ACT0	ACT1	ACT2	ACT3	ACT4	ACT5
	WT-1	1	1.15503	2.76815	2.63954	1.1645	1.07919
	WT-2	1	2.33063	4.42936	4.73976	2.49571	2.10955
	WT-3	1	2.12503	5.49266	4.32842	1.53801	1.55658
	WT-4	1	2.40691	6.4033	6.19743	1.75879	2.00773
	WT-5	1	2.69387	4.1908	4.60872	2.24365	2.14848
	WT-6	1	2.21207	5.9448	7.81295	2.18689	2.5047
	npl3-1	1	2.28114	6.27849	5.72869	2.3211	2.09173
	npl3-2	1	2.32848	6.53289	5.08942	1.9136	1.79914
	npl3-3	1	3.39011	10.3196	9.78686	3.57288	4.30003
	npl3-4	1	4.53556	9.87319	9.73327	5.07501	2.57791
	npl3-5	1	3.64075	8.40892	7.92639	3.03958	1.95066
	npl3-6	1	3.64676	9.52555	7.23638	2.67985	2.68368
		1	2	3	4	5	6
Average	W.T.	1	2.15392	4.87151	5.05447	1.89792	1.90104
	npl3-S411A	1	3.3038	8.48978	7.5835	3.10034	2.56719
STDEV	WT	0	0.527025	1.33919	1.76479	0.499437	0.504892
	npl3-S411A	0	0.866362	1.73555	1.96851	1.12416	0.917875
		ACT0	ACT1	ACT2	ACT3	ACT4	ACT5
Standard Error	WT	0	0.215157	0.546722	0.720471	0.203894	0.206121
	npl3-S411A	0	0.353691	0.708536	0.80364	0.458936	0.374721
n=6 biological repeats		Two-tailed unpaired t test caculated by Prism 8
	W.T.						npl3-S411A
1	1	1	1	1	1	1	1	1	1	1	1	1
2	1.15503	2.33063	2.12503	2.40691	2.69387	2.21207	2.28114	2.32848	3.39011	4.53556	3.64075	3.64676
3	2.76815	4.42936	5.49266	6.4033	4.1908	5.9448	6.27849	6.53289	10.3196	9.87319	8.40892	9.52555
4	2.63954	4.73976	4.32842	6.19743	4.60872	7.81295	5.72869	5.08942	9.78686	9.73327	7.92639	7.23638
5	1.1645	2.49571	1.53801	1.75879	2.24365	2.18689	2.3211	1.9136	3.57288	5.07501	3.03958	2.67985
6	1.07919	2.10955	1.55658	2.00773	2.14848	2.5047	2.09173	1.79914	4.30003	2.57791	1.95066	2.68368
Compare each cell mean with the other cell mean in that row
Number of families	1
Number of comparisons per family	6
Alpha	0.05
Sidak's multiple comparisons test	Mean Diff.	95.00% CI of diff.	Significant?	Summary	Adjusted P Value
W.T. - npl3-S411A
1	0	-1.781 to 1.781	No	ns	>0.9999
2	-1.15	-2.931 to 0.6315	No	ns	0.4099
3	-3.618	-5.400 to -1.837	Yes	****	<0.0001
4	-2.529	-4.310 to -0.7476	Yes	**	0.0017
5	-1.202	-2.984 to 0.5790	No	ns	0.3582
6	-0.6662	-2.448 to 1.115	No	ns	0.8949
Test details	Mean 1	Mean 2	Mean Diff.	SE of diff.	N1	N2	t	DF
W.T. - npl3-S411A
1	1	1	0	0.6548	6	6	0	60
2	2.154	3.304	-1.15	0.6548	6	6	1.756	60
3	4.872	8.49	-3.618	0.6548	6	6	5.526	60
4	5.054	7.584	-2.529	0.6548	6	6	3.862	60
5	1.898	3.1	-1.202	0.6548	6	6	1.836	60
6	1.901	2.567	-0.6662	0.6548	6	6	1.017	60

## Sheet: Fig.S6 Data
(1) 20140207 IP(prp40) SP	SUM				(1) Name	Sum
	0.05 mM ATP	2 mM ATP	2 mM ATP +rPrp28		RECT- 1	4.16426e+06
Wt U1C-V5	4.16426e+06	253074	152662		RECT- 2	253074
K136∆10 U1C-V5	2.44957e+06	972606	534270		RECT- 3	152662
K82∆10 U1C-V5	2.86088e+06	1.12768e+06	305721		RECT- 4	2.44957e+06
K41∆10 U1C-V5	2.79137e+06	1.03672e+06	475354		RECT- 5	972606
K27∆10 U1C-V5	3.59704e+06	462049	113568		RECT- 6	534270
	U1 departure Rate				RECT- 7	2.86088e+06
	2 mM ATP	2 mM ATP +rPrp28			RECT- 8	1.12768e+06
Wt U1C-V5	93.9227	96.334			RECT- 9	305721
K136∆10 U1C-V5	60.2949	78.1893			RECT- 10	2.79137e+06
K82∆10 U1C-V5	60.5827	89.3137			RECT- 11	1.03672e+06
K41∆10 U1C-V5	62.8596	82.9706			RECT- 12	475354
K27∆10 U1C-V5	87.1547	96.8427			RECT- 13	3.59704e+06
					RECT- 14	462049
(2) 20140207 IP(prp40) SP	SUM				RECT- 15	113568
	0.05 mM ATP	2 mM ATP	2 mM ATP +rPrp28		(2) Name	Sum
Wt U1C-V5	4.01038e+06	235167	219732		RECT- 1	4.01038e+06
K136∆10 U1C-V5	3.9395e+06	1.48367e+06	584365		RECT- 2	235167
K82∆10 U1C-V5	3.77199e+06	1.28777e+06	216803		RECT- 3	219732
K41∆10 U1C-V5	3.5604e+06	1.23654e+06	478696		RECT- 4	3.9395e+06
K27∆10 U1C-V5	3.94941e+06	483622	140988		RECT- 5	1.48367e+06
	U1 departure Rate				RECT- 6	584365
	2 mM ATP	2 mM ATP +rPrp28			RECT- 7	3.77199e+06
Wt U1C-V5	94.1361	94.5209			RECT- 8	1.28777e+06
K136∆10 U1C-V5	62.3387	85.1665			RECT- 9	216803
K82∆10 U1C-V5	65.8597	94.2523			RECT- 10	3.5604e+06
K41∆10 U1C-V5	65.2697	86.555			RECT- 11	1.23654e+06
K27∆10 U1C-V5	87.7546	96.4302			RECT- 12	478696
					RECT- 13	3.94941e+06
(3) 20140207 IP(prp40) SP	SUM				RECT- 14	483622
	0.05 mM ATP	2 mM ATP	2 mM ATP +rPrp28		RECT- 15	140988
Wt U1C-V5	5.5051e+06	257958	259452		(3) Name	Sum
K136∆10 U1C-V5	4.29358e+06	1.587e+06	593225		RECT- 1	5.5051e+06
K82∆10 U1C-V5	4.51365e+06	1.34265e+06	341375		RECT- 2	257958
K41∆10 U1C-V5	3.79369e+06	1.23507e+06	649423		RECT- 3	259452
K27∆10 U1C-V5	4.69197e+06	579307	139584		RECT- 4	4.29358e+06
	U1 departure Rate				RECT- 5	1.587e+06
	2 mM ATP	2 mM ATP +rPrp28			RECT- 6	593225
Wt U1C-V5	95.3142	95.2871			RECT- 7	4.51365e+06
K136∆10 U1C-V5	63.0379	86.1834			RECT- 8	1.34265e+06
K82∆10 U1C-V5	70.2535	92.4368			RECT- 9	341375
K41∆10 U1C-V5	67.4442	82.8815			RECT- 10	3.79369e+06
K27∆10 U1C-V5	87.6532	97.025			RECT- 11	1.23507e+06
					RECT- 12	649423
3 experiments average (2014/2/7)					RECT- 13	4.69197e+06
	U1 departure Rate				RECT- 14	579307
	2 mM ATP	2 mM ATP +rPrp28p			RECT- 15	139584
WT	94.4577	95.3807
K136∆10	61.8905	83.1797
K82∆10	65.5653	92.001
K41∆10	65.1912	84.1357
K27∆10	87.5208	96.766
STDEV
STDEV	2 mM ATP	2 mM ATP +rPrp28
Wt U1C-V5	0.749418	0.910144
K136∆10 U1C-V5	1.42538	4.35168
K82∆10 U1C-V5	4.84209	2.49797
K41∆10 U1C-V5	2.29331	2.09566
K27∆10 U1C-V5	0.321091	0.304778
	2mM ATP	2mM ATP + rPrp28		P-value
WT	93.9227	96.334	WT	0.246597
WT	94.1361	94.5209	K136∆10	0.00129132
WT	95.3142	95.2871	K82∆10	0.00109728
K136∆10	60.2949	78.1893	K41∆10	0.000454577
K136∆10	62.3387	85.1665	K27∆10	3.48747e-06
K136∆10	63.0379	86.1834
K82∆10	60.5827	89.3137
K82∆10	65.8597	94.2523
K82∆10	70.2535	92.4368
K41∆10	62.8596	82.9706
K41∆10	65.2697	86.555
K41∆10	67.4442	82.8815
K27∆10	87.1547	96.8427
K27∆10	87.7546	96.4302
K27∆10	87.6532	97.025
U1 detected ratio	2mM ATP	2mM ATP + rPrp28		P-value
WT	6.0773	3.66602	WT	0.246597
WT	5.86395	5.47908	K136∆10	0.00129132
WT	4.68581	4.71294	K82∆10	0.00109728
K136∆10	39.7051	21.8107	K41∆10	0.000454577
K136∆10	37.6613	14.8335	K27∆10	3.48747e-06
K136∆10	36.9621	13.8166					2 mM ATP			2 mM ATP + rPrp28
K82∆10	39.4173	10.6863				Wt	6.0773	5.86395	4.68581	3.66602	5.47908	4.71294
K82∆10	34.1403	5.74771				K136∆10	39.7051	37.6613	36.9621	21.8107	14.8335	13.8166
K82∆10	29.7465	7.56317				K82∆10	39.4173	34.1403	29.7465	10.6863	5.74771	7.56317
K41∆10	37.1404	17.0294				K41∆10	37.1404	34.7303	32.5558	17.0294	13.445	17.1185
K41∆10	34.7303	13.445				K27∆10	12.8453	12.2454	12.3468	3.15727	3.56984	2.97496
K41∆10	32.5558	17.1185
K27∆10	12.8453	3.15727				Two-tailed unpaired t test caculated by Prism 8
K27∆10	12.2454	3.56984
K27∆10	12.3468	2.97496				Number of families	1
	2 mM ATP	2 mM ATP + rPrp28p				Number of comparisons per family	5
WT	5.54235	4.61934				Alpha	0.05
K136∆10	38.1095	16.8203
K82∆10	34.4347	7.99905				Sidak's multiple comparisons test	Mean Diff.	95.00% CI of diff.	Significant?	Summary	Adjusted P Value
K41∆10	34.8088	15.8643
K27∆10	12.4792	3.23402				2 mM ATP - 2 mM ATP + rPrp28
STDEV	2 mM ATP	2 mM ATP +rPrp28				Wt	0.923006	-4.83800 to 6.68401	No	ns	0.9951
Wt U1C-V5	0.749418	0.910144				K136∆10	21.2892	15.5282 to 27.0502	Yes	****	<0.0001
K136∆10 U1C-V5	1.42538	4.35168				K82∆10	26.4356	20.6746 to 32.1967	Yes	****	<0.0001
K82∆10 U1C-V5	4.84209	2.49797				K41∆10	18.9445	13.1835 to 24.7055	Yes	****	<0.0001
K41∆10 U1C-V5	2.29331	2.09566				K27∆10	9.24514	3.48413 to 15.0061	Yes	***	0.001
K27∆10 U1C-V5	0.321091	0.304778
						Test details	Mean 1	Mean 2	Mean Diff.	SE of diff.	N1	N2	t	DF
						2 mM ATP - 2 mM ATP + rPrp28
						Wt	5.54235	4.61934	0.923006	2.03128	3	3	0.454396	20
						K136∆10	38.1095	16.8203	21.2892	2.03128	3	3	10.4807	20
						K82∆10	34.4347	7.99905	26.4356	2.03128	3	3	13.0143	20
						K41∆10	34.8088	15.8643	18.9445	2.03128	3	3	9.32639	20
						K27∆10	12.4792	3.23402	9.24514	2.03128	3	3	4.55138	20

## Sheet: Supplementary Data 5
Protein IDs	Majority protein IDs	Peptide counts (all)	Peptide counts (razor+unique)	Peptide counts (unique)	Fasta headers	Number of proteins	Peptides	Razor + unique peptides	Unique peptides	Peptides K136-NUV-1	Peptides K136-NUV-2	Peptides K136-PUV-1	Peptides K136-PUV-2	Razor + unique peptides K136-NUV-1	Razor + unique peptides K136-NUV-2	Razor + unique peptides K136-PUV-1	Razor + unique peptides K136-PUV-2	Unique peptides K136-NUV-1	Unique peptides K136-NUV-2	Unique peptides K136-PUV-1	Unique peptides K136-PUV-2	Sequence coverage [%]	Unique + razor sequence coverage [%]	Unique sequence coverage [%]	Mol. weight [kDa]	Sequence length	Sequence lengths	Q-value	Score	Identification type K136-NUV-1	Identification type K136-NUV-2	Identification type K136-PUV-1	Identification type K136-PUV-2	Sequence coverage K136-NUV-1 [%]	Sequence coverage K136-NUV-2 [%]	Sequence coverage K136-PUV-1 [%]	Sequence coverage K136-PUV-2 [%]	Intensity	Intensity K136-NUV-1	Intensity K136-NUV-2	Intensity K136-PUV-1	Intensity K136-PUV-2	iBAQ peptides	iBAQ	iBAQ K136-NUV-1	iBAQ K136-NUV-2	iBAQ K136-PUV-1	iBAQ K136-PUV-2	LFQ intensity K136-UV-1
sp|P0C2I5|YL12B_YEAST;sp|P0CX76|YM12A_YEAST;sp|P0C2J1|YP14B_YEAST;sp|P0C2J0|YP13B_YEAST;sp|Q99337|YN12B_YEAST;sp|Q92393|YO12B_YEAST;sp|P47098|YJ11B_YEAST;sp|Q12414|YP11B_YEAST;sp|P0C2I2|YD14B_YEAST;sp|P0C2I3|YD15B_YEAST;sp|Q12316|YG13B_YEAST;sp|P0C2I6|YL13B_YEAST;sp|Q12273|YO11B_YEAST;sp|P0C2I9|YP12B_YEAST;sp|Q12141|YG11B_YEAST;sp|Q04706|YM11A_YEAST;sp|P0CX74|YJ11A_YEAST;sp|Q12088|YL11B_YEAST;sp|…	sp|P0C2I5|YL12B_YEAST;sp|P0CX76|YM12A_YEAST;sp|P0C2J1|YP14B_YEAST;sp|P0C2J0|YP13B_YEAST;sp|Q99337|YN12B_YEAST;sp|Q92393|YO12B_YEAST;sp|P47098|YJ11B_YEAST;sp|Q12414|YP11B_YEAST;sp|P0C2I2|YD14B_YEAST;sp|P0C2I3|YD15B_YEAST;sp|Q12316|YG13B_YEAST;sp|P0C2I6|YL13B_YEAST;sp|Q12273|YO11B_YEAST;sp|P0C2I9|YP12B_YEAST;sp|Q12141|YG11B_YEAST;sp|Q04706|YM11A_YEAST;sp|P0CX74|YJ11A_YEAST;sp|Q12088|YL11B_YEAST;sp|…	2;1;1;1;1;1;1;1;1;1;1;1;1;1;1;1;1;1;1;1;1;1;1;1;1;1;1;1;1;1;1;1;1;1;1;1;1;1;1;1;1;1;1;1;1;1;1;1;1;1;1;1;1;1	2;1;1;1;1;1;1;1;1;1;1;1;1;1;1;1;1;1;1;1;1;1;1;1;1;1;1;1;1;1;1;1;1;1;1;1;1;1;1;1;1;1;1;1;1;1;1;1;1;1;1;1;1;1	2;1;1;1;1;1;1;1;1;1;1;1;1;1;1;1;1;1;1;1;1;1;1;1;1;1;1;1;1;1;1;1;1;1;1;1;1;1;1;1;1;1;1;1;1;1;1;1;1;1;1;1;1;1	sp|P0C2I5|YL12B_YEAST Transposon Ty1-LR2 Gag-Pol polyprotein OS=Saccharomyces cerevisiae (strain ATCC 204508 / S288c) OX=559292 GN=TY1B-LR2 PE=3 SV=1;sp|P0CX76|YM12A_YEAST Transposon Ty1-ML2 Gag polyprotein OS=Saccharomyces cerevisiae (strain ATCC 204508 /	54	2	2	2	0	1	1	2	0	1	1	2	0	1	1	2	2.2	2.2	2.2	198.54	1755	1755;440;1755;1756;1749;1755;1755;1755;1755;1755;1755;1755;1755;1755;1755;440;440;1755;1755;1755;1755;1755;1755;1755;1755;1756;1604;478;440;440;440;440;440;440;440;440;440;440;440;440;440;440;1755;440;440;440;440;440;440;440;440;440;440;1793	0	11.916		By MS/MS	By MS/MS	By MS/MS	0	1.1	1.1	2.2	16341000000	0	0	42264000	16299000000	72	226960000	0	0	587010	226380000	0
sp|P33334|PRP8_YEAST	sp|P33334|PRP8_YEAST	128	128	128	sp|P33334|PRP8_YEAST Pre-mRNA-splicing factor 8 OS=Saccharomyces cerevisiae (strain ATCC 204508 / S288c) OX=559292 GN=PRP8 PE=1 SV=1	1	128	128	128	30	46	49	128	30	46	49	128	30	46	49	128	47	47	47	279.5	2413	2413	0	323.31	By MS/MS	By MS/MS	By MS/MS	By MS/MS	12.1	19	18.1	47	11471000000	11048000	69130000	34279000	11357000000	119	96398000	92841	580920	288060	95436000	18460000
sp|P33892|GCN1_YEAST	sp|P33892|GCN1_YEAST	95	95	95	sp|P33892|GCN1_YEAST eIF-2-alpha kinase activator GCN1 OS=Saccharomyces cerevisiae (strain ATCC 204508 / S288c) OX=559292 GN=GCN1 PE=1 SV=1	1	95	95	95	24	94	3	88	24	94	3	88	24	94	3	88	38.4	38.4	38.4	296.69	2672	2672	0	323.31	By MS/MS	By MS/MS	By MS/MS	By MS/MS	10.4	38.3	1.2	34.8	6294500000	7817300	4598200000	322180	1688100000	143	44017000	54666	32155000	2253	11805000	10331000
sp|P06738|PHSG_YEAST	sp|P06738|PHSG_YEAST	55	55	55	sp|P06738|PHSG_YEAST Glycogen phosphorylase OS=Saccharomyces cerevisiae (strain ATCC 204508 / S288c) OX=559292 GN=GPH1 PE=1 SV=4	1	55	55	55	53	42	38	37	53	42	38	37	53	42	38	37	60.9	60.9	60.9	103.27	902	902	0	323.31	By MS/MS	By MS/MS	By MS/MS	By MS/MS	58.5	49.8	40.5	43	1297000000	450180000	579750000	47686000	219420000	52	24943000	8657200	11149000	917030	4219600	363840000
sp|Q06625|GDE_YEAST	sp|Q06625|GDE_YEAST	72	72	72	sp|Q06625|GDE_YEAST Glycogen debranching enzyme OS=Saccharomyces cerevisiae (strain ATCC 204508 / S288c) OX=559292 GN=GDB1 PE=1 SV=1	1	72	72	72	70	49	49	43	70	49	49	43	70	49	49	43	50.6	50.6	50.6	174.97	1536	1536	0	323.31	By MS/MS	By MS/MS	By MS/MS	By MS/MS	49.3	34.9	31.6	34	1505100000	841750000	419470000	84753000	159150000	76	19804000	11076000	5519300	1115200	2094100	708640000
sp|P02994|EF1A_YEAST	sp|P02994|EF1A_YEAST	9	9	9	sp|P02994|EF1A_YEAST Elongation factor 1-alpha OS=Saccharomyces cerevisiae (strain ATCC 204508 / S288c) OX=559292 GN=TEF1 PE=1 SV=1	1	9	9	9	3	9	2	9	3	9	2	9	3	9	2	9	29.7	29.7	29.7	50.032	458	458	0	59.96	By MS/MS	By MS/MS	By matching	By MS/MS	5.9	29.7	4.1	29.7	123900000	3135600	79313000	904660	40545000	22	5631700	142530	3605100	41121	1842900	3332900
sp|P00359|G3P3_YEAST;sp|P00358|G3P2_YEAST	sp|P00359|G3P3_YEAST;sp|P00358|G3P2_YEAST	9;9	9;9	5;5	sp|P00359|G3P3_YEAST Glyceraldehyde-3-phosphate dehydrogenase 3 OS=Saccharomyces cerevisiae (strain ATCC 204508 / S288c) OX=559292 GN=TDH3 PE=1 SV=3;sp|P00358|G3P2_YEAST Glyceraldehyde-3-phosphate dehydrogenase 2 OS=Saccharomyces cerevisiae (strain ATCC 20	2	9	9	5	5	9	4	9	5	9	4	9	3	5	3	5	33.7	33.7	17.8	35.746	332	332;332	0	144.54	By MS/MS	By MS/MS	By MS/MS	By MS/MS	18.4	33.7	16.3	33.7	112050000	4119100	65122000	1524600	41279000	20	5602300	205950	3256100	76231	2064000	6500500
sp|P00549|KPYK1_YEAST;sp|P52489|KPYK2_YEAST	sp|P00549|KPYK1_YEAST	20;1	20;1	20;1	sp|P00549|KPYK1_YEAST Pyruvate kinase 1 OS=Saccharomyces cerevisiae (strain ATCC 204508 / S288c) OX=559292 GN=CDC19 PE=1 SV=2	2	20	20	20	16	17	11	15	16	17	11	15	16	17	11	15	54	54	54	54.544	500	500;506	0	202.1	By MS/MS	By MS/MS	By MS/MS	By MS/MS	42.8	46.8	27.8	44.2	145050000	21259000	78669000	4335700	40790000	28	5180500	759250	2809600	154850	1456800	22699000
sp|P07149|FAS1_YEAST	sp|P07149|FAS1_YEAST	11	11	11	sp|P07149|FAS1_YEAST Fatty acid synthase subunit beta OS=Saccharomyces cerevisiae (strain ATCC 204508 / S288c) OX=559292 GN=FAS1 PE=1 SV=2	1	11	11	11	9	9	4	9	9	9	4	9	9	9	4	9	6.7	6.7	6.7	228.69	2051	2051	0	93.417	By MS/MS	By MS/MS	By MS/MS	By MS/MS	5.4	5.7	2.9	5.7	417690000	4107400	304120000	566150	108890000	103	4055300	39878	2952600	5496.6	1057200	32537000
sp|P0CH09|RL40B_YEAST;sp|P0CH08|RL40A_YEAST;sp|P05759|RS31_YEAST;sp|P0CG63|UBI4P_YEAST	sp|P0CH09|RL40B_YEAST;sp|P0CH08|RL40A_YEAST;sp|P05759|RS31_YEAST;sp|P0CG63|UBI4P_YEAST	2;2;2;2	2;2;2;2	2;2;2;2	sp|P0CH09|RL40B_YEAST Ubiquitin-60S ribosomal protein L40 OS=Saccharomyces cerevisiae (strain ATCC 204508 / S288c) OX=559292 GN=RPL40B PE=1 SV=1;sp|P0CH08|RL40A_YEAST Ubiquitin-60S ribosomal protein L40 OS=Saccharomyces cerevisiae (strain ATCC 204508 / S28	4	2	2	2	1	1	1	2	1	1	1	2	1	1	1	2	19.5	19.5	19.5	14.554	128	128;128;152;381	0	63.506	By matching	By matching	By matching	By MS/MS	7	7	7	19.5	20801000	356640	9881800	284310	10278000	6	3466800	59441	1647000	47384	1713000	0
sp|P00925|ENO2_YEAST	sp|P00925|ENO2_YEAST	7	7	2	sp|P00925|ENO2_YEAST Enolase 2 OS=Saccharomyces cerevisiae (strain ATCC 204508 / S288c) OX=559292 GN=ENO2 PE=1 SV=2	1	7	7	2	4	7	2	6	4	7	2	6	1	2	1	2	20.1	20.1	7.6	46.914	437	437	0	179.83	By MS/MS	By MS/MS	By MS/MS	By MS/MS	11.7	20.1	6.9	17.8	64295000	2347600	33237000	933130	27777000	20	3214800	117380	1661900	46656	1388900	3401800
sp|P00330|ADH1_YEAST;sp|P00331|ADH2_YEAST;sp|P07246|ADH3_YEAST;sp|P38113|ADH5_YEAST	sp|P00330|ADH1_YEAST	14;5;2;1	14;5;2;1	14;5;2;1	sp|P00330|ADH1_YEAST Alcohol dehydrogenase 1 OS=Saccharomyces cerevisiae (strain ATCC 204508 / S288c) OX=559292 GN=ADH1 PE=1 SV=5	4	14	14	14	6	14	5	12	6	14	5	12	6	14	5	12	52.3	52.3	52.3	36.849	348	348;348;375;351	0	116.58	By MS/MS	By MS/MS	By MS/MS	By MS/MS	18.1	52.3	13.5	42	53207000	2610100	36233000	750440	13614000	17	3129800	153530	2131300	44143	800850	3809300
sp|P23337|GYS1_YEAST	sp|P23337|GYS1_YEAST	12	12	9	sp|P23337|GYS1_YEAST Glycogen [starch] synthase isoform 1 OS=Saccharomyces cerevisiae (strain ATCC 204508 / S288c) OX=559292 GN=GSY1 PE=1 SV=3	1	12	12	9	1	12	0	11	1	12	0	11	1	9	0	8	21	21	18.4	80.509	708	708	0	121.41	By matching	By MS/MS		By MS/MS	1.4	21	0	18.9	71376000	221810	54112000	0	17043000	31	2302500	7155	1745500	0	549770	0
sp|P14540|ALF_YEAST	sp|P14540|ALF_YEAST	7	7	7	sp|P14540|ALF_YEAST Fructose-bisphosphate aldolase OS=Saccharomyces cerevisiae (strain ATCC 204508 / S288c) OX=559292 GN=FBA1 PE=1 SV=3	1	7	7	7	1	6	1	5	1	6	1	5	1	6	1	5	30.1	30.1	30.1	39.62	359	359	0	73.741	By MS/MS	By MS/MS	By matching	By MS/MS	3.3	28.1	3.3	20.6	23124000	350750	16285000	195800	6292300	16	1445300	21922	1017800	12238	393270	0
sp|P00560|PGK_YEAST	sp|P00560|PGK_YEAST	12	12	12	sp|P00560|PGK_YEAST Phosphoglycerate kinase OS=Saccharomyces cerevisiae (strain ATCC 204508 / S288c) OX=559292 GN=PGK1 PE=1 SV=2	1	12	12	12	6	12	3	10	6	12	3	10	6	12	3	10	39.7	39.7	39.7	44.738	416	416	0	303.89	By MS/MS	By MS/MS	By MS/MS	By MS/MS	19.5	39.7	10.1	34.1	38248000	1917900	22013000	540160	13777000	27	1416600	71034	815300	20006	510270	1920400
sp|P06169|PDC1_YEAST;sp|P16467|PDC5_YEAST;sp|P26263|PDC6_YEAST	sp|P06169|PDC1_YEAST	7;3;2	7;3;2	7;3;2	sp|P06169|PDC1_YEAST Pyruvate decarboxylase isozyme 1 OS=Saccharomyces cerevisiae (strain ATCC 204508 / S288c) OX=559292 GN=PDC1 PE=1 SV=7	3	7	7	7	5	7	2	7	5	7	2	7	5	7	2	7	13.3	13.3	13.3	61.495	563	563;563;563	0	64.033	By MS/MS	By MS/MS	By matching	By MS/MS	10.3	13.3	3.6	13.3	39061000	2355400	19029000	713920	16962000	28	1395000	84123	679620	25497	605790	2624800
sp|P38616|YGP1_YEAST	sp|P38616|YGP1_YEAST	3	3	3	sp|P38616|YGP1_YEAST Protein YGP1 OS=Saccharomyces cerevisiae (strain ATCC 204508 / S288c) OX=559292 GN=YGP1 PE=1 SV=2	1	3	3	3	2	2	2	3	2	2	2	3	2	2	2	3	9.6	9.6	9.6	37.327	354	354	0	28.459	By MS/MS	By matching	By MS/MS	By MS/MS	6.8	6.8	6.8	9.6	14395000	1767400	732040	4457300	7438300	12	1199600	147290	61003	371440	619860	796430
sp|P27472|GYS2_YEAST	sp|P27472|GYS2_YEAST	10	7	7	sp|P27472|GYS2_YEAST Glycogen [starch] synthase isoform 2 OS=Saccharomyces cerevisiae (strain ATCC 204508 / S288c) OX=559292 GN=GSY2 PE=1 SV=3	1	10	7	7	6	7	0	7	6	4	0	4	6	4	0	4	17	14.3	14.3	80.078	705	705	0	67.791	By MS/MS	By MS/MS		By MS/MS	10.8	11.5	0	11.5	36879000	5236600	22873000	0	8769300	33	1117500	158690	693120	0	265740	5805700
sp|Q12103|YD109_YEAST	sp|Q12103|YD109_YEAST	2	2	2	sp|Q12103|YD109_YEAST Putative lipase YDL109C OS=Saccharomyces cerevisiae (strain ATCC 204508 / S288c) OX=559292 GN=YDL109C PE=1 SV=1	1	2	2	2	1	1	0	1	1	1	0	1	1	1	0	1	6.8	6.8	6.8	72.855	647	647	0.0095238	10.901	By MS/MS	By MS/MS		By MS/MS	3.9	2.9	0	2.9	31369000	901000	20179000	0	10290000	35	896270	25743	576540	0	293990	0
sp|P32639|BRR2_YEAST	sp|P32639|BRR2_YEAST	35	35	35	sp|P32639|BRR2_YEAST Pre-mRNA-splicing helicase BRR2 OS=Saccharomyces cerevisiae (strain ATCC 204508 / S288c) OX=559292 GN=BRR2 PE=1 SV=2	1	35	35	35	30	0	28	30	30	0	28	30	30	0	28	30	17.9	17.9	17.9	246.18	2163	2163	0	323.31	By MS/MS		By MS/MS	By MS/MS	15	0	14.7	15.9	85723000	16369000	0	13152000	56202000	105	816410	155900	0	125260	535260	16223000
sp|P40150|SSB2_YEAST;sp|P11484|SSB1_YEAST	sp|P40150|SSB2_YEAST;sp|P11484|SSB1_YEAST	8;7	8;7	8;7	sp|P40150|SSB2_YEAST Ribosome-associated molecular chaperone SSB2 OS=Saccharomyces cerevisiae (strain ATCC 204508 / S288c) OX=559292 GN=SSB2 PE=1 SV=2;sp|P11484|SSB1_YEAST Ribosome-associated molecular chaperone SSB1 OS=Saccharomyces cerevisiae (strain ATC	2	8	8	8	1	7	0	6	1	7	0	6	1	7	0	6	16.2	16.2	16.2	66.594	613	613;613	0	63.983	By MS/MS	By MS/MS		By MS/MS	1.6	13.9	0	12.6	19513000	212010	11615000	0	7686600	30	650440	7067.1	387150	0	256220	0
sp|Q00955|ACAC_YEAST	sp|Q00955|ACAC_YEAST	17	17	16	sp|Q00955|ACAC_YEAST Acetyl-CoA carboxylase OS=Saccharomyces cerevisiae (strain ATCC 204508 / S288c) OX=559292 GN=ACC1 PE=1 SV=2	1	17	17	16	8	14	1	16	8	14	1	16	7	14	1	15	10.4	10.4	9.9	250.35	2233	2233	0	123.9	By MS/MS	By MS/MS	By matching	By MS/MS	4.2	8.7	0.5	9.7	65161000	1830900	40454000	190130	22686000	127	513080	14416	318530	1497	178630	4335400
sp|P10591|HSP71_YEAST;sp|P09435|HSP73_YEAST;sp|P22202|HSP74_YEAST	sp|P10591|HSP71_YEAST;sp|P09435|HSP73_YEAST;sp|P22202|HSP74_YEAST	6;4;3	6;4;3	1;0;0	sp|P10591|HSP71_YEAST Heat shock protein SSA1 OS=Saccharomyces cerevisiae (strain ATCC 204508 / S288c) OX=559292 GN=SSA1 PE=1 SV=4;sp|P09435|HSP73_YEAST Heat shock protein SSA3 OS=Saccharomyces cerevisiae (strain ATCC 204508 / S288c) OX=559292 GN=SSA3 PE=1	3	6	6	1	3	6	2	6	3	6	2	6	1	1	0	1	10.7	10.7	1.9	69.656	642	642;649;642	0	56.143	By MS/MS	By MS/MS	By MS/MS	By MS/MS	7	10.7	5.1	10.7	17829000	805970	10924000	365650	5733500	35	509390	23028	312100	10447	163810	1080600
sp|P00950|PMG1_YEAST	sp|P00950|PMG1_YEAST	2	2	2	sp|P00950|PMG1_YEAST Phosphoglycerate mutase 1 OS=Saccharomyces cerevisiae (strain ATCC 204508 / S288c) OX=559292 GN=GPM1 PE=1 SV=3	1	2	2	2	2	2	2	2	2	2	2	2	2	2	2	2	8.1	8.1	8.1	27.608	247	247	0	13.949	By MS/MS	By MS/MS	By MS/MS	By MS/MS	8.1	8.1	8.1	8.1	6692800	761510	3264500	298540	2368300	14	478060	54394	233180	21324	169160	916990
sp|Q05022|RRP5_YEAST	sp|Q05022|RRP5_YEAST	26	26	26	sp|Q05022|RRP5_YEAST rRNA biogenesis protein RRP5 OS=Saccharomyces cerevisiae (strain ATCC 204508 / S288c) OX=559292 GN=RRP5 PE=1 SV=1	1	26	26	26	17	19	1	17	17	19	1	17	17	19	1	17	16.7	16.7	16.7	193.13	1729	1729	0	227.88	By MS/MS	By MS/MS	By MS/MS	By MS/MS	11	12.6	0.6	11.9	42952000	12909000	16645000	210270	13187000	95	452120	135890	175210	2213.4	138810	9253600
sp|Q06697|CDC73_YEAST	sp|Q06697|CDC73_YEAST	2	2	2	sp|Q06697|CDC73_YEAST Cell division control protein 73 OS=Saccharomyces cerevisiae (strain ATCC 204508 / S288c) OX=559292 GN=CDC73 PE=1 SV=1	1	2	2	2	1	0	0	1	1	0	0	1	1	0	0	1	8.4	8.4	8.4	44.456	393	393	0.0096154	11.085	By MS/MS			By MS/MS	5.3	0	0	3.1	7494400	7057200	0	0	437140	18	416350	392070	0	0	24286	0
sp|P38248|ECM33_YEAST	sp|P38248|ECM33_YEAST	2	2	2	sp|P38248|ECM33_YEAST Cell wall protein ECM33 OS=Saccharomyces cerevisiae (strain ATCC 204508 / S288c) OX=559292 GN=ECM33 PE=1 SV=3	1	2	2	2	0	2	0	1	0	2	0	1	0	2	0	1	5.8	5.8	5.8	43.768	429	429	0	16.98		By MS/MS		By MS/MS	0	5.8	0	3.5	4058200	0	2681900	0	1376400	10	405820	0	268190	0	137640	0
sp|P04806|HXKA_YEAST	sp|P04806|HXKA_YEAST	2	2	2	sp|P04806|HXKA_YEAST Hexokinase-1 OS=Saccharomyces cerevisiae (strain ATCC 204508 / S288c) OX=559292 GN=HXK1 PE=1 SV=2	1	2	2	2	1	1	0	0	1	1	0	0	1	1	0	0	8.9	8.9	8.9	53.738	485	485	0.0093458	10.866	By MS/MS	By MS/MS			4.5	4.3	0	0	10419000	9837300	581480	0	0	27	385880	364340	21536	0	0	0
sp|P05748|RL15A_YEAST;sp|P54780|RL15B_YEAST	sp|P05748|RL15A_YEAST;sp|P54780|RL15B_YEAST	2;1	2;1	2;1	sp|P05748|RL15A_YEAST 60S ribosomal protein L15-A OS=Saccharomyces cerevisiae (strain ATCC 204508 / S288c) OX=559292 GN=RPL15A PE=1 SV=3;sp|P54780|RL15B_YEAST 60S ribosomal protein L15-B OS=Saccharomyces cerevisiae (strain ATCC 204508 / S288c) OX=559292 GN	2	2	2	2	0	2	1	0	0	2	1	0	0	2	1	0	9.3	9.3	9.3	24.422	204	204;204	0	12.46		By MS/MS	By matching		0	9.3	3.4	0	2663100	0	2626400	36699	0	8	332880	0	328300	4587.3	0	0
sp|P15108|HSC82_YEAST;sp|P02829|HSP82_YEAST	sp|P15108|HSC82_YEAST;sp|P02829|HSP82_YEAST	7;7	7;7	7;7	sp|P15108|HSC82_YEAST ATP-dependent molecular chaperone HSC82 OS=Saccharomyces cerevisiae (strain ATCC 204508 / S288c) OX=559292 GN=HSC82 PE=1 SV=4;sp|P02829|HSP82_YEAST ATP-dependent molecular chaperone HSP82 OS=Saccharomyces cerevisiae (strain ATCC 20450	2	7	7	7	1	7	0	5	1	7	0	5	1	7	0	5	10.8	10.8	10.8	80.899	705	705;709	0	127.13	By matching	By MS/MS		By MS/MS	1.3	10.8	0	8.4	11630000	128960	7372000	0	4129200	37	314330	3485.4	199240	0	111600	0
sp|Q00416|SEN1_YEAST	sp|Q00416|SEN1_YEAST	21	21	21	sp|Q00416|SEN1_YEAST Helicase SEN1 OS=Saccharomyces cerevisiae (strain ATCC 204508 / S288c) OX=559292 GN=SEN1 PE=1 SV=2	1	21	21	21	1	20	0	12	1	20	0	12	1	20	0	12	12.5	12.5	12.5	252.49	2231	2231	0	212.1	By MS/MS	By MS/MS		By MS/MS	0.5	12	0	7.7	37178000	0	29335000	0	7843900	124	299830	0	236570	0	63257	0
sp|P04173|LEU3_YEAST	sp|P04173|LEU3_YEAST	5	5	5	sp|P04173|LEU3_YEAST 3-isopropylmalate dehydrogenase OS=Saccharomyces cerevisiae (strain ATCC 204508 / S288c) OX=559292 GN=LEU2 PE=1 SV=4	1	5	5	5	0	5	0	4	0	5	0	4	0	5	0	4	16.5	16.5	16.5	38.952	364	364	0	33.979		By MS/MS		By MS/MS	0	16.5	0	12.4	5919700	0	3994700	0	1925000	21	281890	0	190230	0	91665	0
sp|P60010|ACT_YEAST	sp|P60010|ACT_YEAST	4	4	4	sp|P60010|ACT_YEAST Actin OS=Saccharomyces cerevisiae (strain ATCC 204508 / S288c) OX=559292 GN=ACT1 PE=1 SV=1	1	4	4	4	2	3	2	3	2	3	2	3	2	3	2	3	13.3	13.3	13.3	41.689	375	375	0	25.537	By MS/MS	By MS/MS	By MS/MS	By MS/MS	5.6	8.5	7.5	8.5	5473800	208250	3150100	63173	2052300	20	273690	10413	157500	3158.7	102620	284980
sp|P07259|PYR1_YEAST;sp|P03965|CARB_YEAST	sp|P07259|PYR1_YEAST	32;1	32;1	32;1	sp|P07259|PYR1_YEAST Protein URA2 OS=Saccharomyces cerevisiae (strain ATCC 204508 / S288c) OX=559292 GN=URA2 PE=1 SV=5	2	32	32	32	31	14	0	10	31	14	0	10	31	14	0	10	16.4	16.4	16.4	245.04	2214	2214;1118	0	272.22	By MS/MS	By MS/MS		By MS/MS	15.9	7	0	4.9	31990000	19742000	8890600	0	3357500	123	260080	160510	72281	0	27297	17735000
sp|P16521|EF3A_YEAST;sp|P53978|EF3B_YEAST	sp|P16521|EF3A_YEAST	6;1	6;1	6;1	sp|P16521|EF3A_YEAST Elongation factor 3A OS=Saccharomyces cerevisiae (strain ATCC 204508 / S288c) OX=559292 GN=YEF3 PE=1 SV=4	2	6	6	6	4	5	0	3	4	5	0	3	4	5	0	3	6.8	6.8	6.8	115.94	1044	1044;1044	0	39.796	By MS/MS	By MS/MS		By MS/MS	4.8	5.9	0	3.9	9342400	709010	6288400	0	2345100	49	190660	14470	128330	0	47859	766620
sp|P32324|EF2_YEAST	sp|P32324|EF2_YEAST	3	3	3	sp|P32324|EF2_YEAST Elongation factor 2 OS=Saccharomyces cerevisiae (strain ATCC 204508 / S288c) OX=559292 GN=EFT1 PE=1 SV=1	1	3	3	3	3	3	0	2	3	3	0	2	3	3	0	2	5	5	5	93.288	842	842	0	68.763	By MS/MS	By MS/MS		By MS/MS	5	5	0	2.9	8533000	545700	4721900	0	3265400	46	185500	11863	102650	0	70988	587410
sp|P23394|PRP28_YEAST	sp|P23394|PRP28_YEAST	7	7	7	sp|P23394|PRP28_YEAST Pre-mRNA-splicing ATP-dependent RNA helicase PRP28 OS=Saccharomyces cerevisiae (strain ATCC 204508 / S288c) OX=559292 GN=PRP28 PE=1 SV=2	1	7	7	7	0	0	7	5	0	0	7	5	0	0	7	5	13.4	13.4	13.4	66.641	588	588	0	48.837			By MS/MS	By MS/MS	0	0	13.4	10.2	6236800	0	0	2857400	3379400	37	168560	0	0	77227	91336	0
sp|P53552|THO2_YEAST	sp|P53552|THO2_YEAST	16	16	16	sp|P53552|THO2_YEAST THO complex subunit 2 OS=Saccharomyces cerevisiae (strain ATCC 204508 / S288c) OX=559292 GN=THO2 PE=1 SV=1	1	16	16	16	15	8	0	4	15	8	0	4	15	8	0	4	10.6	10.6	10.6	183.93	1597	1597	0	151.78	By MS/MS	By MS/MS		By matching	10	5.6	0	2.9	14283000	8599300	4894300	0	788970	92	155250	93471	53199	0	8575.7	8287600
sp|P38811|TRA1_YEAST	sp|P38811|TRA1_YEAST	33	33	33	sp|P38811|TRA1_YEAST Transcription-associated protein 1 OS=Saccharomyces cerevisiae (strain ATCC 204508 / S288c) OX=559292 GN=TRA1 PE=1 SV=1	1	33	33	33	32	0	19	1	32	0	19	1	32	0	19	1	11.4	11.4	11.4	433.17	3744	3744	0	321.45	By MS/MS		By MS/MS	By matching	11.2	0	6	0.3	33179000	28134000	0	4880100	164940	215	154320	130860	0	22698	767.17	23421000
sp|P39730|IF2P_YEAST	sp|P39730|IF2P_YEAST	6	6	6	sp|P39730|IF2P_YEAST Eukaryotic translation initiation factor 5B OS=Saccharomyces cerevisiae (strain ATCC 204508 / S288c) OX=559292 GN=FUN12 PE=1 SV=2	1	6	6	6	0	5	0	5	0	5	0	5	0	5	0	5	7.4	7.4	7.4	112.27	1002	1002	0	38.594		By MS/MS		By MS/MS	0	6.4	0	6.4	6129600	0	3581700	0	2547900	40	153240	0	89542	0	63699	0
sp|Q01560|NOP3_YEAST	sp|Q01560|NOP3_YEAST	2	2	2	sp|Q01560|NOP3_YEAST Nucleolar protein 3 OS=Saccharomyces cerevisiae (strain ATCC 204508 / S288c) OX=559292 GN=NPL3 PE=1 SV=1	1	2	2	2	1	1	0	2	1	1	0	2	1	1	0	2	6.5	6.5	6.5	45.407	414	414	0	60.311	By MS/MS	By MS/MS		By MS/MS	3.4	3.4	0	6.5	3212100	282050	927320	0	2002700	23	139660	12263	40318	0	87075	0
sp|Q07878|VPS13_YEAST	sp|Q07878|VPS13_YEAST	19	19	19	sp|Q07878|VPS13_YEAST Vacuolar protein sorting-associated protein 13 OS=Saccharomyces cerevisiae (strain ATCC 204508 / S288c) OX=559292 GN=VPS13 PE=1 SV=1	1	19	19	19	13	18	6	5	13	18	6	5	13	18	6	5	7.9	7.9	7.9	357.85	3144	3144	0	181.34	By MS/MS	By MS/MS	By MS/MS	By MS/MS	5.5	7.5	2.5	1.9	18987000	3700600	13589000	672200	1025500	160	118670	23129	84930	4201.2	6409.5	3575900
sp|P0CX50|RL18B_YEAST;sp|P0CX49|RL18A_YEAST	sp|P0CX50|RL18B_YEAST;sp|P0CX49|RL18A_YEAST	2;2	2;2	2;2	sp|P0CX50|RL18B_YEAST 60S ribosomal protein L18-B OS=Saccharomyces cerevisiae (strain ATCC 204508 / S288c) OX=559292 GN=RPL18B PE=1 SV=1;sp|P0CX49|RL18A_YEAST 60S ribosomal protein L18-A OS=Saccharomyces cerevisiae (strain ATCC 204508 / S288c) OX=559292 GN	2	2	2	2	0	2	0	0	0	2	0	0	0	2	0	0	12.9	12.9	12.9	20.563	186	186;186	0	21.094		By MS/MS			0	12.9	0	0	1231700	0	1231700	0	0	11	111970	0	111970	0	0	0
sp|Q03280|TOM1_YEAST	sp|Q03280|TOM1_YEAST	14	14	14	sp|Q03280|TOM1_YEAST E3 ubiquitin-protein ligase TOM1 OS=Saccharomyces cerevisiae (strain ATCC 204508 / S288c) OX=559292 GN=TOM1 PE=1 SV=1	1	14	14	14	10	8	12	0	10	8	12	0	10	8	12	0	5.2	5.2	5.2	374.18	3268	3268	0	126.22	By MS/MS	By MS/MS	By MS/MS		3.6	3.2	4.3	0	16355000	5462000	5746200	5147000	0	170	96207	32130	33801	30276	0	5610500
sp|P35194|UTP20_YEAST	sp|P35194|UTP20_YEAST	8	8	8	sp|P35194|UTP20_YEAST U3 small nucleolar RNA-associated protein 20 OS=Saccharomyces cerevisiae (strain ATCC 204508 / S288c) OX=559292 GN=UTP20 PE=1 SV=3	1	8	8	8	1	8	0	2	1	8	0	2	1	8	0	2	4.1	4.1	4.1	287.56	2493	2493	0	61.258	By matching	By MS/MS		By MS/MS	0.5	4.1	0	1.1	12233000	79716	11153000	0	1000600	134	91294	594.9	83232	0	7467.2	0
sp|P12709|G6PI_YEAST	sp|P12709|G6PI_YEAST	2	2	2	sp|P12709|G6PI_YEAST Glucose-6-phosphate isomerase OS=Saccharomyces cerevisiae (strain ATCC 204508 / S288c) OX=559292 GN=PGI1 PE=1 SV=3	1	2	2	2	0	2	0	2	0	2	0	2	0	2	0	2	4.5	4.5	4.5	61.298	554	554	0	28.152		By MS/MS		By MS/MS	0	4.5	0	4.5	2194200	0	1313900	0	880300	25	87769	0	52557	0	35212	0
sp|P22137|CLH_YEAST	sp|P22137|CLH_YEAST	8	8	8	sp|P22137|CLH_YEAST Clathrin heavy chain OS=Saccharomyces cerevisiae (strain ATCC 204508 / S288c) OX=559292 GN=CHC1 PE=1 SV=1	1	8	8	8	7	4	2	3	7	4	2	3	7	4	2	3	5.6	5.6	5.6	187.23	1653	1653	0	73.147	By MS/MS	By MS/MS	By MS/MS	By MS/MS	5	3	1.6	2.4	8138800	2996600	3638000	185600	1318600	93	87514	32221	39118	1995.7	14178	2994600
sp|Q06698|YL419_YEAST	sp|Q06698|YL419_YEAST	5	5	5	sp|Q06698|YL419_YEAST Putative ATP-dependent RNA helicase YLR419W OS=Saccharomyces cerevisiae (strain ATCC 204508 / S288c) OX=559292 GN=YLR419W PE=1 SV=1	1	5	5	5	0	5	0	5	0	5	0	5	0	5	0	5	4.8	4.8	4.8	163.04	1435	1435	0	31.382		By MS/MS		By MS/MS	0	4.8	0	4.8	5943400	0	4147900	0	1795600	71	83710	0	58420	0	25290	0
sp|P32775|GLGB_YEAST	sp|P32775|GLGB_YEAST	3	3	3	sp|P32775|GLGB_YEAST 1,4-alpha-glucan-branching enzyme OS=Saccharomyces cerevisiae (strain ATCC 204508 / S288c) OX=559292 GN=GLC3 PE=1 SV=2	1	3	3	3	1	2	0	1	1	2	0	1	1	2	0	1	4.3	4.3	4.3	81.115	704	704	0	16.324	By MS/MS	By MS/MS		By MS/MS	1.3	2.8	0	1.4	3005800	354200	1699800	0	951840	36	83495	9838.8	47217	0	26440	0
sp|P05030|PMA1_YEAST;sp|P19657|PMA2_YEAST	sp|P05030|PMA1_YEAST;sp|P19657|PMA2_YEAST	4;3	4;3	4;3	sp|P05030|PMA1_YEAST Plasma membrane ATPase 1 OS=Saccharomyces cerevisiae (strain ATCC 204508 / S288c) OX=559292 GN=PMA1 PE=1 SV=2;sp|P19657|PMA2_YEAST Plasma membrane ATPase 2 OS=Saccharomyces cerevisiae (strain ATCC 204508 / S288c) OX=559292 GN=PMA2 PE=1	2	4	4	4	3	1	2	3	3	1	2	3	3	1	2	3	4.8	4.8	4.8	99.618	918	918;947	0	24.362	By MS/MS	By matching	By MS/MS	By MS/MS	3.4	1.4	2.5	3.9	2499400	400390	253910	485090	1360000	30	83314	13346	8463.7	16170	45334	0
sp|P22082|SNF2_YEAST	sp|P22082|SNF2_YEAST	4	4	4	sp|P22082|SNF2_YEAST Transcription regulatory protein SNF2 OS=Saccharomyces cerevisiae (strain ATCC 204508 / S288c) OX=559292 GN=SNF2 PE=1 SV=1	1	4	4	4	1	4	0	4	1	4	0	4	1	4	0	4	2.7	2.7	2.7	194.05	1703	1703	0	33.929	By matching	By MS/MS		By MS/MS	0.5	2.7	0	2.7	5821100	33071	3374500	0	2413500	72	80848	459.31	46868	0	33521	0
sp|P19097|FAS2_YEAST	sp|P19097|FAS2_YEAST	6	6	6	sp|P19097|FAS2_YEAST Fatty acid synthase subunit alpha OS=Saccharomyces cerevisiae (strain ATCC 204508 / S288c) OX=559292 GN=FAS2 PE=1 SV=2	1	6	6	6	5	4	1	4	5	4	1	4	5	4	1	4	4.1	4.1	4.1	206.94	1887	1887	0	41.608	By MS/MS	By MS/MS	By matching	By MS/MS	3.3	3.1	0.4	2.9	8373000	1803200	4245200	24807	2299800	104	80510	17338	40819	238.53	22114	1687300
sp|P00360|G3P1_YEAST	sp|P00360|G3P1_YEAST	6	2	2	sp|P00360|G3P1_YEAST Glyceraldehyde-3-phosphate dehydrogenase 1 OS=Saccharomyces cerevisiae (strain ATCC 204508 / S288c) OX=559292 GN=TDH1 PE=1 SV=3	1	6	2	2	3	6	1	5	1	2	0	1	1	2	0	1	23.8	7.8	7.8	35.75	332	332	0	13.3	By MS/MS	By MS/MS	By matching	By MS/MS	11.4	23.8	5.1	19.6	1734600	331320	1403300	0	0	22	78847	15060	63787	0	0	0
sp|Q04693|RSE1_YEAST	sp|Q04693|RSE1_YEAST	5	5	5	sp|Q04693|RSE1_YEAST Pre-mRNA-splicing factor RSE1 OS=Saccharomyces cerevisiae (strain ATCC 204508 / S288c) OX=559292 GN=RSE1 PE=1 SV=1	1	5	5	5	4	0	4	3	4	0	4	3	4	0	4	3	5	5	5	153.78	1361	1361	0	32.034	By MS/MS		By MS/MS	By matching	4.4	0	3.3	2.7	5602700	1328300	0	943180	3331200	72	77815	18449	0	13100	46267	1327100
sp|P39954|SAHH_YEAST	sp|P39954|SAHH_YEAST	2	2	2	sp|P39954|SAHH_YEAST Adenosylhomocysteinase OS=Saccharomyces cerevisiae (strain ATCC 204508 / S288c) OX=559292 GN=SAH1 PE=1 SV=1	1	2	2	2	0	2	0	1	0	2	0	1	0	2	0	1	5.1	5.1	5.1	49.125	449	449	0	13.83		By MS/MS		By MS/MS	0	5.1	0	2.7	1391200	0	1073800	0	317400	19	73222	0	56517	0	16705	0
sp|P00924|ENO1_YEAST	sp|P00924|ENO1_YEAST	6	1	1	sp|P00924|ENO1_YEAST Enolase 1 OS=Saccharomyces cerevisiae (strain ATCC 204508 / S288c) OX=559292 GN=ENO1 PE=1 SV=3	1	6	1	1	3	6	1	5	0	1	0	1	0	1	0	1	16.5	3.9	3.9	46.816	437	437	0	30.916	By matching	By MS/MS	By matching	By MS/MS	7.6	16.5	2.7	14.2	1395800	0	795770	0	600080	20	69792	0	39788	0	30004	0
sp|P48415|SEC16_YEAST	sp|P48415|SEC16_YEAST	6	6	6	sp|P48415|SEC16_YEAST COPII coat assembly protein SEC16 OS=Saccharomyces cerevisiae (strain ATCC 204508 / S288c) OX=559292 GN=SEC16 PE=1 SV=2	1	6	6	6	2	0	2	6	2	0	2	6	2	0	2	6	4.1	4.1	4.1	241.69	2195	2195	0	43.689	By MS/MS		By MS/MS	By MS/MS	1.3	0	1.3	4.1	6227800	163250	0	736180	5328300	98	63549	1665.8	0	7512.1	54371	0
sp|P36084|MUD2_YEAST	sp|P36084|MUD2_YEAST	2	2	2	sp|P36084|MUD2_YEAST Splicing factor MUD2 OS=Saccharomyces cerevisiae (strain ATCC 204508 / S288c) OX=559292 GN=MUD2 PE=1 SV=3	1	2	2	2	2	1	0	1	2	1	0	1	2	1	0	1	4.9	4.9	4.9	60.459	527	527	0	46.281	By MS/MS	By matching		By MS/MS	4.9	1.7	0	3.2	1758400	799690	480670	0	478020	29	60634	27575	16575	0	16483	799690
sp|P22147|XRN1_YEAST	sp|P22147|XRN1_YEAST	5	5	5	sp|P22147|XRN1_YEAST 5-3 exoribonuclease 1 OS=Saccharomyces cerevisiae (strain ATCC 204508 / S288c) OX=559292 GN=XRN1 PE=1 SV=1	1	5	5	5	2	2	0	4	2	2	0	4	2	2	0	4	4.1	4.1	4.1	175.46	1528	1528	0	55.314	By MS/MS	By MS/MS		By MS/MS	1.5	1.5	0	3.1	3810900	1243500	825300	0	1742100	75	50812	16580	11004	0	23228	0
sp|P15303|SEC23_YEAST	sp|P15303|SEC23_YEAST	2	2	2	sp|P15303|SEC23_YEAST Protein transport protein SEC23 OS=Saccharomyces cerevisiae (strain ATCC 204508 / S288c) OX=559292 GN=SEC23 PE=1 SV=1	1	2	2	2	0	0	0	2	0	0	0	2	0	0	0	2	3.3	3.3	3.3	85.384	768	768	0	16.045				By MS/MS	0	0	0	3.3	1367300	0	0	0	1367300	35	39067	0	0	0	39067	0
sp|P0CS90|HSP77_YEAST	sp|P0CS90|HSP77_YEAST	2	2	2	sp|P0CS90|HSP77_YEAST Heat shock protein SSC1, mitochondrial OS=Saccharomyces cerevisiae (strain ATCC 204508 / S288c) OX=559292 GN=SSC1 PE=1 SV=1	1	2	2	2	0	2	0	1	0	2	0	1	0	2	0	1	3.8	3.8	3.8	70.627	654	654	0	11.807		By MS/MS		By MS/MS	0	3.8	0	1.8	1115900	0	897070	0	218840	31	35997	0	28938	0	7059.4	0
sp|P38631|FKS1_YEAST;sp|P40989|FKS2_YEAST	sp|P38631|FKS1_YEAST;sp|P40989|FKS2_YEAST	2;1	2;1	2;1	sp|P38631|FKS1_YEAST 1,3-beta-glucan synthase component FKS1 OS=Saccharomyces cerevisiae (strain ATCC 204508 / S288c) OX=559292 GN=FKS1 PE=1 SV=2;sp|P40989|FKS2_YEAST 1,3-beta-glucan synthase component GSC2 OS=Saccharomyces cerevisiae (strain ATCC 204508 /	2	2	2	2	0	2	0	2	0	2	0	2	0	2	0	2	1.2	1.2	1.2	214.85	1876	1876;1895	0.0092593	10.761		By MS/MS		By MS/MS	0	1.2	0	1.2	2085400	0	1512100	0	573330	73	28567	0	20714	0	7853.8	0
sp|P10081|IF4A_YEAST	sp|P10081|IF4A_YEAST	2	2	2	sp|P10081|IF4A_YEAST ATP-dependent RNA helicase eIF4A OS=Saccharomyces cerevisiae (strain ATCC 204508 / S288c) OX=559292 GN=TIF1 PE=1 SV=3	1	2	2	2	0	2	0	1	0	2	0	1	0	2	0	1	5.3	5.3	5.3	44.697	395	395	0	13.52		By MS/MS		By MS/MS	0	5.3	0	2.5	582230	0	582230	0	0	21	27725	0	27725	0	0	0
sp|P34760|TSA1_YEAST;sp|Q04120|TSA2_YEAST	sp|P34760|TSA1_YEAST;sp|Q04120|TSA2_YEAST	2;1	2;1	2;1	sp|P34760|TSA1_YEAST Peroxiredoxin TSA1 OS=Saccharomyces cerevisiae (strain ATCC 204508 / S288c) OX=559292 GN=TSA1 PE=1 SV=3;sp|Q04120|TSA2_YEAST Peroxiredoxin TSA2 OS=Saccharomyces cerevisiae (strain ATCC 204508 / S288c) OX=559292 GN=TSA2 PE=1 SV=3	2	2	2	2	0	1	0	1	0	1	0	1	0	1	0	1	9.7	9.7	9.7	21.589	196	196;196	0	14.255		By MS/MS		By MS/MS	0	4.1	0	5.6	349310	0	349310	0	0	13	26870	0	26870	0	0	0
sp|P06105|SC160_YEAST	sp|P06105|SC160_YEAST	2	2	2	sp|P06105|SC160_YEAST Protein SCP160 OS=Saccharomyces cerevisiae (strain ATCC 204508 / S288c) OX=559292 GN=SCP160 PE=1 SV=3	1	2	2	2	0	2	0	2	0	2	0	2	0	2	0	2	2.7	2.7	2.7	134.81	1222	1222	0	11.463		By MS/MS		By MS/MS	0	2.7	0	2.7	1902000	0	1107400	0	794650	72	26417	0	15380	0	11037	0
sp|P06786|TOP2_YEAST	sp|P06786|TOP2_YEAST	2	2	2	sp|P06786|TOP2_YEAST DNA topoisomerase 2 OS=Saccharomyces cerevisiae (strain ATCC 204508 / S288c) OX=559292 GN=TOP2 PE=1 SV=2	1	2	2	2	1	2	0	1	1	2	0	1	1	2	0	1	1.6	1.6	1.6	164.21	1428	1428	0	11.838	By MS/MS	By MS/MS		By MS/MS	0.8	1.6	0	0.8	1674000	267960	1131600	0	274480	65	25754	4122.5	17409	0	4222.7	0
sp|P10592|HSP72_YEAST	sp|P10592|HSP72_YEAST	6	1	1	sp|P10592|HSP72_YEAST Heat shock protein SSA2 OS=Saccharomyces cerevisiae (strain ATCC 204508 / S288c) OX=559292 GN=SSA2 PE=1 SV=3	1	6	1	1	2	6	2	6	0	1	0	1	0	1	0	1	11.3	2.3	2.3	69.469	639	639	0.0091743	8.8791	By matching	By MS/MS	By matching	By MS/MS	5.2	11.3	5.2	11.3	894950	0	712350	0	182600	36	24860	0	19787	0	5072.2	0
sp|P38810|SFB3_YEAST	sp|P38810|SFB3_YEAST	2	2	2	sp|P38810|SFB3_YEAST SED5-binding protein 3 OS=Saccharomyces cerevisiae (strain ATCC 204508 / S288c) OX=559292 GN=SFB3 PE=1 SV=1	1	2	2	2	0	0	0	2	0	0	0	2	0	0	0	2	2.5	2.5	2.5	103.95	929	929	0	13.72				By MS/MS	0	0	0	2.5	854780	0	0	0	854780	35	24422	0	0	0	24422	0
sp|P33302|PDR5_YEAST	sp|P33302|PDR5_YEAST	4	4	4	sp|P33302|PDR5_YEAST Pleiotropic ABC efflux transporter of multiple drugs OS=Saccharomyces cerevisiae (strain ATCC 204508 / S288c) OX=559292 GN=PDR5 PE=1 SV=1	1	4	4	4	4	0	0	0	4	0	0	0	4	0	0	0	3.2	3.2	3.2	170.44	1511	1511	0	23.875	By MS/MS				3.2	0	0	0	1259400	1259400	0	0	0	67	18798	18798	0	0	0	1259400
sp|P37297|STT4_YEAST	sp|P37297|STT4_YEAST	4	4	4	sp|P37297|STT4_YEAST Phosphatidylinositol 4-kinase STT4 OS=Saccharomyces cerevisiae (strain ATCC 204508 / S288c) OX=559292 GN=STT4 PE=1 SV=1	1	4	4	4	4	1	2	0	4	1	2	0	4	1	2	0	2.9	2.9	2.9	214.6	1900	1900	0	40.349	By MS/MS	By matching	By MS/MS		2.9	0.6	1.3	0	1613700	1345900	189770	77982	0	87	18548	15471	2181.3	896.35	0	1345900
sp|P16861|PFKA1_YEAST	sp|P16861|PFKA1_YEAST	2	2	2	sp|P16861|PFKA1_YEAST ATP-dependent 6-phosphofructokinase subunit alpha OS=Saccharomyces cerevisiae (strain ATCC 204508 / S288c) OX=559292 GN=PFK1 PE=1 SV=1	1	2	2	2	1	1	0	1	1	1	0	1	1	1	0	1	2.8	2.8	2.8	107.97	987	987	0	28.186	By MS/MS	By MS/MS		By MS/MS	1.8	1	0	1	647380	208340	252830	0	186210	54	11989	3858.1	4682	0	3448.4	208340
sp|P43597|YFI6_YEAST	sp|P43597|YFI6_YEAST	2	2	2	sp|P43597|YFI6_YEAST Uncharacterized protein YFR016C OS=Saccharomyces cerevisiae (strain ATCC 204508 / S288c) OX=559292 GN=YFR016C PE=1 SV=1	1	2	2	2	0	0	0	2	0	0	0	2	0	0	0	2	2.2	2.2	2.2	137.7	1233	1233	0	13.738				By MS/MS	0	0	0	2.2	694150	0	0	0	694150	73	9508.9	0	0	0	9508.9	0
sp|P36048|SN114_YEAST	sp|P36048|SN114_YEAST	2	2	2	sp|P36048|SN114_YEAST Pre-mRNA-splicing factor SNU114 OS=Saccharomyces cerevisiae (strain ATCC 204508 / S288c) OX=559292 GN=SNU114 PE=1 SV=1	1	2	2	2	1	0	2	1	1	0	2	1	1	0	2	1	2.6	2.6	2.6	114.04	1008	1008	0	16.014	By MS/MS		By MS/MS	By MS/MS	1	0	2.6	1	480710	97603	0	383110	0	58	8288.2	1682.8	0	6605.3	0	0
sp|P32874|HFA1_YEAST	sp|P32874|HFA1_YEAST	3	2	2	sp|P32874|HFA1_YEAST Acetyl-CoA carboxylase, mitochondrial OS=Saccharomyces cerevisiae (strain ATCC 204508 / S288c) OX=559292 GN=HFA1 PE=1 SV=2	1	3	2	2	2	1	1	2	1	1	1	1	1	1	1	1	1.6	1.1	1.1	259.16	2273	2273	0.009434	10.87	By matching	By MS/MS	By matching	By MS/MS	0.9	0.4	0.4	1.2	1002000	247570	524020	230450	0	124	8080.9	1996.5	4225.9	1858.5	0	0
sp|Q12019|MDN1_YEAST	sp|Q12019|MDN1_YEAST	2	2	2	sp|Q12019|MDN1_YEAST Midasin OS=Saccharomyces cerevisiae (strain ATCC 204508 / S288c) OX=559292 GN=MDN1 PE=1 SV=1	1	2	2	2	2	1	0	0	2	1	0	0	2	1	0	0	0.5	0.5	0.5	559.3	4910	4910	0	16.34	By MS/MS	By matching			0.5	0.3	0	0	572410	349530	222880	0	0	248	2308.1	1409.4	898.7	0	0	349530
sp|P08678|CYAA_YEAST	sp|P08678|CYAA_YEAST	2	2	2	sp|P08678|CYAA_YEAST Adenylate cyclase OS=Saccharomyces cerevisiae (strain ATCC 204508 / S288c) OX=559292 GN=CYR1 PE=1 SV=2	1	2	2	2	0	0	0	2	0	0	0	2	0	0	0	2	1.3	1.3	1.3	227.83	2026	2026	0	14.336				By MS/MS	0	0	0	1.3	127320	0	0	0	127320	103	1236.1	0	0	0	1236.1	0
n=2 Biologicla repeats
[truncated: 21 more columns]

## Sheet: Supplementary Data 7
Protein IDs	Majority protein IDs	Peptide counts (all)	Peptide counts (razor+unique)	Peptide counts (unique)	Fasta headers	Number of proteins	Peptides	Razor + unique peptides	Unique peptides	Peptides n-1	Peptides n-2	Peptides p-1	Peptides p-2	Razor + unique peptides n-1	Razor + unique peptides n-2	Razor + unique peptides p-1	Razor + unique peptides p-2	Unique peptides n-1	Unique peptides n-2	Unique peptides p-1	Unique peptides p-2	Sequence coverage [%]	Unique + razor sequence coverage [%]	Unique sequence coverage [%]	Mol. weight [kDa]	Sequence length	Sequence lengths	Q-value	Score	Identification type n-1	Identification type n-2	Identification type p-1	Identification type p-2	Sequence coverage n-1 [%]	Sequence coverage n-2 [%]	Sequence coverage p-1 [%]	Sequence coverage p-2 [%]	Intensity	Intensity n-1	Intensity n-2	Intensity p-1	Intensity p-2	iBAQ peptides	iBAQ	iBAQ n-1	iBAQ n-2	iBAQ p-1	iBAQ p-2	LFQ intensity n-1
sp|P53735|ZRG17_YEAST	sp|P53735|ZRG17_YEAST	1	1	1	sp|P53735|ZRG17_YEAST Protein ZRG17 OS=Saccharomyces cerevisiae (strain ATCC 204508 / S288c) OX=559292 GN=ZRG17 PE=1 SV=1	1	1	1	1	1	1	1	1	1	1	1	1	1	1	1	1	3.5	3.5	3.5	67.46	605	605	1	-2	By MS/MS	By MS/MS	By MS/MS	By MS/MS	3.5	3.5	3.5	3.5	2429500000	168130000	845820000	740250000	675330000	16	151840000	10508000	52863000	46266000	42208000	0
sp|P15496|IDI1_YEAST	sp|P15496|IDI1_YEAST	2	2	2	sp|P15496|IDI1_YEAST Isopentenyl-diphosphate Delta-isomerase OS=Saccharomyces cerevisiae (strain ATCC 204508 / S288c) OX=559292 GN=IDI1 PE=1 SV=2	1	2	2	2	2	2	1	2	2	2	1	2	2	2	1	2	12.2	12.2	12.2	33.351	288	288	0	11.072	By MS/MS	By MS/MS	By MS/MS	By MS/MS	12.2	12.2	9.4	12.2	1773000000	1575700000	167430000	17929000	12011000	14	126650000	112550000	11959000	1280600	857940	1324800000
sp|Q06625|GDE_YEAST	sp|Q06625|GDE_YEAST	69	69	69	sp|Q06625|GDE_YEAST Glycogen debranching enzyme OS=Saccharomyces cerevisiae (strain ATCC 204508 / S288c) OX=559292 GN=GDB1 PE=1 SV=1	1	69	69	69	65	64	63	65	65	64	63	65	65	64	63	65	55.8	55.8	55.8	174.97	1536	1536	0	323.31	By MS/MS	By MS/MS	By MS/MS	By MS/MS	52.5	53.5	52.4	54.7	9557600000	1871500000	2251900000	3303300000	2131000000	76	125760000	24625000	29631000	43464000	28039000	1804900000
sp|Q04693|RSE1_YEAST	sp|Q04693|RSE1_YEAST	45	45	45	sp|Q04693|RSE1_YEAST Pre-mRNA-splicing factor RSE1 OS=Saccharomyces cerevisiae (strain ATCC 204508 / S288c) OX=559292 GN=RSE1 PE=1 SV=1	1	45	45	45	41	44	38	40	41	44	38	40	41	44	38	40	41.5	41.5	41.5	153.78	1361	1361	0	323.31	By MS/MS	By MS/MS	By MS/MS	By MS/MS	37.4	40.6	36.2	38.1	5350500000	1924000000	1792500000	1049500000	584370000	72	74312000	26723000	24896000	14577000	8116200	1798800000
sp|P0CH09|RL40B_YEAST;sp|P0CH08|RL40A_YEAST;sp|P05759|RS31_YEAST;sp|P0CG63|UBI4P_YEAST	sp|P0CH09|RL40B_YEAST;sp|P0CH08|RL40A_YEAST;sp|P05759|RS31_YEAST;sp|P0CG63|UBI4P_YEAST	3;3;3;3	3;3;3;3	3;3;3;3	sp|P0CH09|RL40B_YEAST Ubiquitin-60S ribosomal protein L40 OS=Saccharomyces cerevisiae (strain ATCC 204508 / S288c) OX=559292 GN=RPL40B PE=1 SV=1;sp|P0CH08|RL40A_YEAST Ubiquitin-60S ribosomal protein L40 OS=Saccharomyces cerevisiae (strain ATCC 204508 / S28	4	3	3	3	3	2	3	3	3	2	3	3	3	2	3	3	26.6	26.6	26.6	14.554	128	128;128;152;381	0	264.37	By MS/MS	By MS/MS	By MS/MS	By MS/MS	26.6	14.1	26.6	26.6	239420000	66713000	37788000	67951000	66964000	6	39903000	11119000	6297900	11325000	11161000	50735000
sp|P22137|CLH_YEAST	sp|P22137|CLH_YEAST	57	57	57	sp|P22137|CLH_YEAST Clathrin heavy chain OS=Saccharomyces cerevisiae (strain ATCC 204508 / S288c) OX=559292 GN=CHC1 PE=1 SV=1	1	57	57	57	50	55	54	56	50	55	54	56	50	55	54	56	44.2	44.2	44.2	187.23	1653	1653	0	323.31	By MS/MS	By MS/MS	By MS/MS	By MS/MS	40.4	44.1	43.4	43.4	3184000000	727730000	788200000	1012100000	655890000	93	34236000	7825100	8475200	10883000	7052500	718870000
sp|P02994|EF1A_YEAST	sp|P02994|EF1A_YEAST	8	8	8	sp|P02994|EF1A_YEAST Elongation factor 1-alpha OS=Saccharomyces cerevisiae (strain ATCC 204508 / S288c) OX=559292 GN=TEF1 PE=1 SV=1	1	8	8	8	6	8	7	7	6	8	7	7	6	8	7	7	22.7	22.7	22.7	50.032	458	458	0	54.191	By MS/MS	By MS/MS	By MS/MS	By MS/MS	12.4	22.7	17.7	20.7	639940000	89187000	79863000	327090000	143800000	22	29088000	4053900	3630100	14868000	6536400	95614000
sp|P40066|GLE2_YEAST	sp|P40066|GLE2_YEAST	1	1	1	sp|P40066|GLE2_YEAST Nucleoporin GLE2 OS=Saccharomyces cerevisiae (strain ATCC 204508 / S288c) OX=559292 GN=GLE2 PE=1 SV=1	1	1	1	1	1	1	1	1	1	1	1	1	1	1	1	1	3.6	3.6	3.6	40.522	365	365	1	-2	By MS/MS	By MS/MS	By MS/MS	By MS/MS	3.6	3.6	3.6	3.6	470290000	26724000	62564000	243400000	137590000	18	26127000	1484600	3475800	13522000	7644100	0
sp|P32327|PYC2_YEAST	sp|P32327|PYC2_YEAST	37	37	14	sp|P32327|PYC2_YEAST Pyruvate carboxylase 2 OS=Saccharomyces cerevisiae (strain ATCC 204508 / S288c) OX=559292 GN=PYC2 PE=1 SV=2	1	37	37	14	35	35	19	27	35	35	19	27	12	13	6	8	40	40	17.1	130.17	1180	1180	0	323.31	By MS/MS	By MS/MS	By MS/MS	By MS/MS	38.1	39	20.2	29.6	1232600000	606930000	475500000	77862000	72294000	55	22410000	11035000	8645400	1415700	1314400	560690000
sp|P19097|FAS2_YEAST	sp|P19097|FAS2_YEAST	57	57	57	sp|P19097|FAS2_YEAST Fatty acid synthase subunit alpha OS=Saccharomyces cerevisiae (strain ATCC 204508 / S288c) OX=559292 GN=FAS2 PE=1 SV=2	1	57	57	57	49	54	54	53	49	54	54	53	49	54	54	53	41.3	41.3	41.3	206.94	1887	1887	0	323.31	By MS/MS	By MS/MS	By MS/MS	By MS/MS	36.1	39.6	39.6	37.8	2046500000	473230000	530020000	649940000	393310000	104	19678000	4550300	5096300	6249400	3781800	512100000
sp|P07149|FAS1_YEAST	sp|P07149|FAS1_YEAST	56	56	56	sp|P07149|FAS1_YEAST Fatty acid synthase subunit beta OS=Saccharomyces cerevisiae (strain ATCC 204508 / S288c) OX=559292 GN=FAS1 PE=1 SV=2	1	56	56	56	48	51	50	53	48	51	50	53	48	51	50	53	42.1	42.1	42.1	228.69	2051	2051	0	323.31	By MS/MS	By MS/MS	By MS/MS	By MS/MS	35.6	38	36.8	39.5	1857300000	422340000	471710000	602750000	360460000	103	18032000	4100400	4579700	5852000	3499600	426520000
sp|P00359|G3P3_YEAST;sp|P00358|G3P2_YEAST;sp|P00360|G3P1_YEAST	sp|P00359|G3P3_YEAST;sp|P00358|G3P2_YEAST	10;7;3	10;7;3	10;7;3	sp|P00359|G3P3_YEAST Glyceraldehyde-3-phosphate dehydrogenase 3 OS=Saccharomyces cerevisiae (strain ATCC 204508 / S288c) OX=559292 GN=TDH3 PE=1 SV=3;sp|P00358|G3P2_YEAST Glyceraldehyde-3-phosphate dehydrogenase 2 OS=Saccharomyces cerevisiae (strain ATCC 20	3	10	10	10	9	10	10	10	9	10	10	10	9	10	10	10	46.1	46.1	46.1	35.746	332	332;332;332	0	223.69	By MS/MS	By MS/MS	By MS/MS	By MS/MS	45.8	46.1	46.1	46.1	327280000	76398000	85720000	90509000	74652000	20	16364000	3819900	4286000	4525400	3732600	82850000
sp|Q08745|RS10A_YEAST	sp|Q08745|RS10A_YEAST	1	1	1	sp|Q08745|RS10A_YEAST 40S ribosomal protein S10-A OS=Saccharomyces cerevisiae (strain ATCC 204508 / S288c) OX=559292 GN=RPS10A PE=1 SV=1	1	1	1	1	0	1	1	1	0	1	1	1	0	1	1	1	9.5	9.5	9.5	12.739	105	105	0.0048077	6.4732		By MS/MS	By MS/MS	By MS/MS	0	9.5	9.5	9.5	79338000	0	9863700	51058000	18416000	5	15868000	0	1972700	10212000	3683100	0
sp|P33302|PDR5_YEAST;sp|P51533|PDR10_YEAST	sp|P33302|PDR5_YEAST	32;3	32;3	24;1	sp|P33302|PDR5_YEAST Pleiotropic ABC efflux transporter of multiple drugs OS=Saccharomyces cerevisiae (strain ATCC 204508 / S288c) OX=559292 GN=PDR5 PE=1 SV=1	2	32	32	24	19	29	30	31	19	29	30	31	14	21	22	23	32.2	32.2	26.3	170.44	1511	1511;1564	0	323.31	By MS/MS	By MS/MS	By MS/MS	By MS/MS	16.1	28.9	30.2	31.1	1045400000	149620000	190920000	432430000	272380000	67	15602000	2233200	2849600	6454200	4065400	178500000
sp|Q12754|RRP12_YEAST	sp|Q12754|RRP12_YEAST	25	25	25	sp|Q12754|RRP12_YEAST Ribosomal RNA-processing protein 12 OS=Saccharomyces cerevisiae (strain ATCC 204508 / S288c) OX=559292 GN=RRP12 PE=1 SV=1	1	25	25	25	20	21	24	24	20	21	24	24	20	21	24	24	25.6	25.6	25.6	137.51	1228	1228	0	323.31	By MS/MS	By MS/MS	By MS/MS	By MS/MS	21.7	22	25.6	24.6	696100000	130790000	130410000	278320000	156580000	57	12212000	2294500	2287900	4882800	2747000	148360000
sp|P00925|ENO2_YEAST;sp|P00924|ENO1_YEAST	sp|P00925|ENO2_YEAST;sp|P00924|ENO1_YEAST	10;5	10;5	10;5	sp|P00925|ENO2_YEAST Enolase 2 OS=Saccharomyces cerevisiae (strain ATCC 204508 / S288c) OX=559292 GN=ENO2 PE=1 SV=2;sp|P00924|ENO1_YEAST Enolase 1 OS=Saccharomyces cerevisiae (strain ATCC 204508 / S288c) OX=559292 GN=ENO1 PE=1 SV=3	2	10	10	10	8	9	10	8	8	9	10	8	8	9	10	8	31.6	31.6	31.6	46.914	437	437;437	0	196.93	By MS/MS	By MS/MS	By MS/MS	By MS/MS	25.6	27.2	31.6	25.6	239850000	62540000	62027000	67413000	47871000	20	11993000	3127000	3101300	3370600	2393600	63908000
sp|P17442|PHO81_YEAST	sp|P17442|PHO81_YEAST	30	30	30	sp|P17442|PHO81_YEAST Phosphate system positive regulatory protein PHO81 OS=Saccharomyces cerevisiae (strain ATCC 204508 / S288c) OX=559292 GN=PHO81 PE=1 SV=2	1	30	30	30	26	27	28	28	26	27	28	28	26	27	28	28	31.5	31.5	31.5	134.03	1178	1178	0	323.31	By MS/MS	By MS/MS	By MS/MS	By MS/MS	27.2	28.3	28.9	30	766920000	220260000	200670000	230520000	115470000	64	11983000	3441500	3135500	3601900	1804200	233790000
sp|P48365|GYP7_YEAST	sp|P48365|GYP7_YEAST	2	2	2	sp|P48365|GYP7_YEAST GTPase-activating protein GYP7 OS=Saccharomyces cerevisiae (strain ATCC 204508 / S288c) OX=559292 GN=GYP7 PE=1 SV=1	1	2	2	2	1	1	1	0	1	1	1	0	1	1	1	0	4	4	4	87.305	746	746	0	11.104	By MS/MS	By MS/MS	By MS/MS		2.7	1.3	2.7	0	335470000	280770000	1223100	53472000	0	31	10821000	9057200	39455	1724900	0	0
sp|Q03690|CLU_YEAST	sp|Q03690|CLU_YEAST	33	33	33	sp|Q03690|CLU_YEAST Clustered mitochondria protein 1 OS=Saccharomyces cerevisiae (strain ATCC 204508 / S288c) OX=559292 GN=CLU1 PE=1 SV=1	1	33	33	33	21	26	30	27	21	26	30	27	21	26	30	27	36.6	36.6	36.6	145.16	1277	1277	0	323.31	By MS/MS	By MS/MS	By MS/MS	By MS/MS	21.8	25.9	33.7	30.6	559170000	127910000	117360000	213160000	100750000	64	8737100	1998600	1833700	3330600	1574200	140640000
sp|P07259|PYR1_YEAST;sp|P03965|CARB_YEAST	sp|P07259|PYR1_YEAST	47;1	47;1	47;1	sp|P07259|PYR1_YEAST Protein URA2 OS=Saccharomyces cerevisiae (strain ATCC 204508 / S288c) OX=559292 GN=URA2 PE=1 SV=5	2	47	47	47	35	42	43	45	35	42	43	45	35	42	43	45	28.6	28.6	28.6	245.04	2214	2214;1118	0	323.31	By MS/MS	By MS/MS	By MS/MS	By MS/MS	21	24.9	26.3	27.2	990650000	197480000	211360000	356270000	225550000	123	8054100	1605500	1718300	2896500	1833700	227880000
sp|P00549|KPYK1_YEAST;sp|P52489|KPYK2_YEAST	sp|P00549|KPYK1_YEAST	10;1	10;1	10;1	sp|P00549|KPYK1_YEAST Pyruvate kinase 1 OS=Saccharomyces cerevisiae (strain ATCC 204508 / S288c) OX=559292 GN=CDC19 PE=1 SV=2	2	10	10	10	8	10	9	10	8	10	9	10	8	10	9	10	28.2	28.2	28.2	54.544	500	500;506	0	124.57	By MS/MS	By MS/MS	By MS/MS	By MS/MS	24	28.2	26.2	28.2	223550000	53198000	54865000	64095000	51395000	28	7984100	1899900	1959500	2289100	1835500	64642000
sp|P34249|YKK2_YEAST	sp|P34249|YKK2_YEAST	1	1	1	sp|P34249|YKK2_YEAST Uncharacterized protein YKL102C OS=Saccharomyces cerevisiae (strain ATCC 204508 / S288c) OX=559292 GN=YKL102C PE=4 SV=1	1	1	1	1	1	0	1	1	1	0	1	1	1	0	1	1	8.9	8.9	8.9	11.423	101	101	1	-2	By MS/MS		By MS/MS	By MS/MS	8.9	0	8.9	8.9	38193000	30826000	0	3746700	3620200	5	7638500	6165100	0	749350	724040	0
sp|P53254|UTP22_YEAST	sp|P53254|UTP22_YEAST	32	32	32	sp|P53254|UTP22_YEAST U3 small nucleolar RNA-associated protein 22 OS=Saccharomyces cerevisiae (strain ATCC 204508 / S288c) OX=559292 GN=UTP22 PE=1 SV=1	1	32	32	32	15	18	32	27	15	18	32	27	15	18	32	27	39	39	39	140.48	1237	1237	0	323.31	By MS/MS	By MS/MS	By MS/MS	By MS/MS	16.4	21.4	39	31.8	499810000	56926000	62905000	250990000	128980000	66	7572900	862510	953100	3803000	1954300	80170000
sp|P00560|PGK_YEAST	sp|P00560|PGK_YEAST	12	12	12	sp|P00560|PGK_YEAST Phosphoglycerate kinase OS=Saccharomyces cerevisiae (strain ATCC 204508 / S288c) OX=559292 GN=PGK1 PE=1 SV=2	1	12	12	12	7	12	10	12	7	12	10	12	7	12	10	12	40.9	40.9	40.9	44.738	416	416	0	186.45	By MS/MS	By MS/MS	By MS/MS	By MS/MS	24.8	40.9	37.7	40.9	199000000	61518000	51013000	47358000	39113000	27	7370400	2278400	1889400	1754000	1448600	60272000
sp|P32639|BRR2_YEAST	sp|P32639|BRR2_YEAST	45	45	45	sp|P32639|BRR2_YEAST Pre-mRNA-splicing helicase BRR2 OS=Saccharomyces cerevisiae (strain ATCC 204508 / S288c) OX=559292 GN=BRR2 PE=1 SV=2	1	45	45	45	39	43	37	39	39	43	37	39	39	43	37	39	26.6	26.6	26.6	246.18	2163	2163	0	323.31	By MS/MS	By MS/MS	By MS/MS	By MS/MS	24.5	25.2	22.1	23	759780000	198260000	218380000	204340000	138800000	105	7236000	1888200	2079800	1946100	1321900	192010000
sp|P22147|XRN1_YEAST	sp|P22147|XRN1_YEAST	30	30	30	sp|P22147|XRN1_YEAST 5-3 exoribonuclease 1 OS=Saccharomyces cerevisiae (strain ATCC 204508 / S288c) OX=559292 GN=XRN1 PE=1 SV=1	1	30	30	30	18	25	27	28	18	25	27	28	18	25	27	28	26	26	26	175.46	1528	1528	0	323.31	By MS/MS	By MS/MS	By MS/MS	By MS/MS	15.2	19.8	22	24.7	541660000	76524000	114620000	212790000	137730000	75	7222100	1020300	1528200	2837100	1836400	90965000
sp|P40991|NOP2_YEAST	sp|P40991|NOP2_YEAST	14	14	14	sp|P40991|NOP2_YEAST 25S rRNA (cytosine(2870)-C(5))-methyltransferase OS=Saccharomyces cerevisiae (strain ATCC 204508 / S288c) OX=559292 GN=NOP2 PE=1 SV=1	1	14	14	14	0	0	14	12	0	0	14	12	0	0	14	12	35.3	35.3	35.3	69.811	618	618	0	275.32			By MS/MS	By MS/MS	0	0	35.3	31.7	170410000	0	0	120380000	50034000	27	6311700	0	0	4458600	1853100	0
sp|P19524|MYO2_YEAST	sp|P19524|MYO2_YEAST	39	39	35	sp|P19524|MYO2_YEAST Myosin-2 OS=Saccharomyces cerevisiae (strain ATCC 204508 / S288c) OX=559292 GN=MYO2 PE=1 SV=1	1	39	39	35	5	11	37	36	5	11	37	36	3	7	33	32	32.4	32.4	30.2	180.68	1574	1574	0	323.31	By MS/MS	By MS/MS	By MS/MS	By MS/MS	3.6	8	31	30	518930000	19651000	30319000	302990000	165970000	88	5896900	223310	344540	3443000	1886000	21535000
sp|P35207|SKI2_YEAST	sp|P35207|SKI2_YEAST	27	27	27	sp|P35207|SKI2_YEAST Antiviral helicase SKI2 OS=Saccharomyces cerevisiae (strain ATCC 204508 / S288c) OX=559292 GN=SKI2 PE=1 SV=2	1	27	27	27	21	26	23	22	21	26	23	22	21	26	23	22	29.9	29.9	29.9	146.06	1287	1287	0	300.88	By MS/MS	By MS/MS	By MS/MS	By MS/MS	23.3	28.6	25.6	23.7	348330000	88996000	107130000	102620000	49573000	68	5122400	1308800	1575500	1509200	729020	98217000
sp|P47152|YJ85_YEAST	sp|P47152|YJ85_YEAST	1	1	1	sp|P47152|YJ85_YEAST Uncharacterized protein YJR115W OS=Saccharomyces cerevisiae (strain ATCC 204508 / S288c) OX=559292 GN=YJR115W PE=4 SV=1	1	1	1	1	1	1	1	1	1	1	1	1	1	1	1	1	6.5	6.5	6.5	19.049	169	169	1	-2	By MS/MS	By MS/MS	By MS/MS	By MS/MS	6.5	6.5	6.5	6.5	20332000	2710200	2101100	9281900	6239000	4	5083100	677560	525280	2320500	1559700	0
sp|P10591|HSP71_YEAST	sp|P10591|HSP71_YEAST	14	14	4	sp|P10591|HSP71_YEAST Heat shock protein SSA1 OS=Saccharomyces cerevisiae (strain ATCC 204508 / S288c) OX=559292 GN=SSA1 PE=1 SV=4	1	14	14	4	11	12	11	11	11	12	11	11	4	3	2	4	33	33	12	69.656	642	642	0	131.68	By MS/MS	By MS/MS	By MS/MS	By MS/MS	25.9	24.9	23.1	25.9	175270000	52393000	38363000	52844000	31670000	35	5007700	1496900	1096100	1509800	904860	47435000
sp|P38968|SEC31_YEAST	sp|P38968|SEC31_YEAST	20	20	20	sp|P38968|SEC31_YEAST Protein transport protein SEC31 OS=Saccharomyces cerevisiae (strain ATCC 204508 / S288c) OX=559292 GN=SEC31 PE=1 SV=3	1	20	20	20	10	13	18	17	10	13	18	17	10	13	18	17	26.4	26.4	26.4	138.72	1273	1273	0	323.31	By MS/MS	By MS/MS	By MS/MS	By MS/MS	11.8	15.1	23.8	21	218450000	28731000	42036000	98313000	49366000	45	4854400	638470	934140	2184700	1097000	44224000
sp|P05030|PMA1_YEAST;sp|P19657|PMA2_YEAST	sp|P05030|PMA1_YEAST;sp|P19657|PMA2_YEAST	13;10	13;10	13;10	sp|P05030|PMA1_YEAST Plasma membrane ATPase 1 OS=Saccharomyces cerevisiae (strain ATCC 204508 / S288c) OX=559292 GN=PMA1 PE=1 SV=2;sp|P19657|PMA2_YEAST Plasma membrane ATPase 2 OS=Saccharomyces cerevisiae (strain ATCC 204508 / S288c) OX=559292 GN=PMA2 PE=1	2	13	13	13	4	7	13	11	4	7	13	11	4	7	13	11	20.2	20.2	20.2	99.618	918	918;947	0	167.17	By MS/MS	By MS/MS	By MS/MS	By MS/MS	6.1	11	20.2	18.7	142730000	8212700	9757900	84690000	40064000	30	4757500	273760	325260	2823000	1335500	19535000
sp|Q00955|ACAC_YEAST;sp|P32874|HFA1_YEAST	sp|Q00955|ACAC_YEAST	40;2	40;2	40;2	sp|Q00955|ACAC_YEAST Acetyl-CoA carboxylase OS=Saccharomyces cerevisiae (strain ATCC 204508 / S288c) OX=559292 GN=ACC1 PE=1 SV=2	2	40	40	40	28	35	28	36	28	35	28	36	28	35	28	36	25.6	25.6	25.6	250.35	2233	2233;2273	0	323.31	By MS/MS	By MS/MS	By MS/MS	By MS/MS	17	21	16.4	23.9	561560000	134880000	168260000	151160000	107270000	127	4421800	1062000	1324900	1190200	844680	144950000
sp|P14540|ALF_YEAST	sp|P14540|ALF_YEAST	5	5	5	sp|P14540|ALF_YEAST Fructose-bisphosphate aldolase OS=Saccharomyces cerevisiae (strain ATCC 204508 / S288c) OX=559292 GN=FBA1 PE=1 SV=3	1	5	5	5	4	5	5	5	4	5	5	5	4	5	5	5	25.6	25.6	25.6	39.62	359	359	0	81.347	By MS/MS	By MS/MS	By MS/MS	By MS/MS	20.9	25.6	25.6	25.6	69978000	14926000	20162000	17755000	17134000	16	4373600	932890	1260100	1109700	1070900	17439000
sp|Q02979|GDE1_YEAST	sp|Q02979|GDE1_YEAST	18	18	18	sp|Q02979|GDE1_YEAST Glycerophosphocholine phosphodiesterase GDE1 OS=Saccharomyces cerevisiae (strain ATCC 204508 / S288c) OX=559292 GN=GDE1 PE=1 SV=1	1	18	18	18	12	14	16	16	12	14	16	16	12	14	16	16	21.4	21.4	21.4	138.01	1223	1223	0	175.67	By MS/MS	By MS/MS	By MS/MS	By MS/MS	13	15.6	17.3	18.9	257970000	43786000	55292000	99267000	59620000	61	4228900	717800	906430	1627300	977380	57965000
sp|Q12499|NOP58_YEAST	sp|Q12499|NOP58_YEAST	7	7	7	sp|Q12499|NOP58_YEAST Nucleolar protein 58 OS=Saccharomyces cerevisiae (strain ATCC 204508 / S288c) OX=559292 GN=NOP58 PE=1 SV=1	1	7	7	7	2	3	5	6	2	3	5	6	2	3	5	6	20.5	20.5	20.5	56.956	511	511	0	59.647	By MS/MS	By MS/MS	By MS/MS	By MS/MS	7.2	9.4	14.3	17.6	110280000	1197000	28127000	51633000	29327000	27	4084600	44332	1041800	1912300	1086200	0
sp|Q12176|MAK21_YEAST	sp|Q12176|MAK21_YEAST	17	17	17	sp|Q12176|MAK21_YEAST Ribosome biogenesis protein MAK21 OS=Saccharomyces cerevisiae (strain ATCC 204508 / S288c) OX=559292 GN=MAK21 PE=1 SV=1	1	17	17	17	10	11	16	16	10	11	16	16	10	11	16	16	22.4	22.4	22.4	116.68	1025	1025	0	290.66	By MS/MS	By MS/MS	By MS/MS	By MS/MS	13.2	14.6	21.4	21	203950000	30786000	30877000	89962000	52327000	52	3922200	592050	593790	1730000	1006300	33239000
sp|P36144|RL1D1_YEAST	sp|P36144|RL1D1_YEAST	1	1	1	sp|P36144|RL1D1_YEAST Ribosome biogenesis protein UTP30 OS=Saccharomyces cerevisiae (strain ATCC 204508 / S288c) OX=559292 GN=UTP30 PE=1 SV=1	1	1	1	1	1	1	1	0	1	1	1	0	1	1	1	0	3.6	3.6	3.6	31.615	274	274	1	-2	By MS/MS	By MS/MS	By MS/MS		3.6	3.6	3.6	0	56199000	12213000	4984600	39001000	0	15	3746600	814210	332310	2600100	0	0
sp|Q08287|NOP8_YEAST	sp|Q08287|NOP8_YEAST	1	1	1	sp|Q08287|NOP8_YEAST 60S ribosome subunit biogenesis protein NOP8 OS=Saccharomyces cerevisiae (strain ATCC 204508 / S288c) OX=559292 GN=NOP8 PE=1 SV=1	1	1	1	1	1	1	1	1	1	1	1	1	1	1	1	1	1.7	1.7	1.7	56.965	484	484	0.0093023	6.3359	By MS/MS	By MS/MS	By MS/MS	By MS/MS	1.7	1.7	1.7	1.7	91359000	5366500	4659200	55368000	25965000	25	3654300	214660	186370	2214700	1038600	0
sp|P22138|RPA2_YEAST	sp|P22138|RPA2_YEAST	17	17	17	sp|P22138|RPA2_YEAST DNA-directed RNA polymerase I subunit RPA135 OS=Saccharomyces cerevisiae (strain ATCC 204508 / S288c) OX=559292 GN=RPA135 PE=1 SV=1	1	17	17	17	9	15	12	14	9	15	12	14	9	15	12	14	21.5	21.5	21.5	135.74	1203	1203	0	158.85	By MS/MS	By MS/MS	By MS/MS	By MS/MS	11.4	19.4	14.7	18.3	159370000	31817000	44615000	50735000	32203000	53	3007000	600320	841780	957260	607610	41841000
sp|P06738|PHSG_YEAST	sp|P06738|PHSG_YEAST	15	15	15	sp|P06738|PHSG_YEAST Glycogen phosphorylase OS=Saccharomyces cerevisiae (strain ATCC 204508 / S288c) OX=559292 GN=GPH1 PE=1 SV=4	1	15	15	15	10	13	13	13	10	13	13	13	10	13	13	13	23.3	23.3	23.3	103.27	902	902	0	173.95	By MS/MS	By MS/MS	By MS/MS	By MS/MS	14.9	19.6	17.7	20	152040000	39469000	37553000	42915000	32107000	52	2923900	759030	722170	825290	617450	49688000
sp|P32466|HXT3_YEAST;sp|P32465|HXT1_YEAST	sp|P32466|HXT3_YEAST	4;1	4;1	4;1	sp|P32466|HXT3_YEAST Low-affinity glucose transporter HXT3 OS=Saccharomyces cerevisiae (strain ATCC 204508 / S288c) OX=559292 GN=HXT3 PE=1 SV=1	2	4	4	4	2	1	4	4	2	1	4	4	2	1	4	4	11.3	11.3	11.3	62.557	567	567;570	0	42.269	By MS/MS	By MS/MS	By MS/MS	By MS/MS	4.2	2.1	11.3	11.3	58017000	8311300	5477400	29048000	15181000	20	2900800	415560	273870	1452400	759030	15079000
sp|P17883|SKI3_YEAST	sp|P17883|SKI3_YEAST	19	19	19	sp|P17883|SKI3_YEAST Superkiller protein 3 OS=Saccharomyces cerevisiae (strain ATCC 204508 / S288c) OX=559292 GN=SKI3 PE=1 SV=2	1	19	19	19	13	17	12	15	13	17	12	15	13	17	12	15	16.8	16.8	16.8	163.72	1432	1432	0	193.06	By MS/MS	By MS/MS	By MS/MS	By MS/MS	10.8	14.7	10	13.3	237310000	58908000	82673000	60226000	35500000	83	2859100	709740	996060	725610	427710	63465000
sp|P08518|RPB2_YEAST	sp|P08518|RPB2_YEAST	14	14	14	sp|P08518|RPB2_YEAST DNA-directed RNA polymerase II subunit RPB2 OS=Saccharomyces cerevisiae (strain ATCC 204508 / S288c) OX=559292 GN=RPB2 PE=1 SV=2	1	14	14	14	9	9	11	10	9	9	11	10	9	9	11	10	15.7	15.7	15.7	138.75	1224	1224	0	209.86	By MS/MS	By MS/MS	By MS/MS	By MS/MS	10.3	10.9	13	11.9	166370000	49102000	24898000	62447000	29920000	59	2819800	832240	422000	1058400	507130	42950000
sp|P00330|ADH1_YEAST;sp|P00331|ADH2_YEAST	sp|P00330|ADH1_YEAST;sp|P00331|ADH2_YEAST	3;2	3;2	3;2	sp|P00330|ADH1_YEAST Alcohol dehydrogenase 1 OS=Saccharomyces cerevisiae (strain ATCC 204508 / S288c) OX=559292 GN=ADH1 PE=1 SV=5;sp|P00331|ADH2_YEAST Alcohol dehydrogenase 2 OS=Saccharomyces cerevisiae (strain ATCC 204508 / S288c) OX=559292 GN=ADH2 PE=1 S	2	3	3	3	2	3	3	3	2	3	3	3	2	3	3	3	13.2	13.2	13.2	36.849	348	348;348	0	19.864	By MS/MS	By MS/MS	By MS/MS	By MS/MS	7.2	13.2	13.2	13.2	47443000	9470100	12339000	12961000	12672000	17	2790800	557070	725820	762440	745430	12131000
sp|P00950|PMG1_YEAST	sp|P00950|PMG1_YEAST	4	4	4	sp|P00950|PMG1_YEAST Phosphoglycerate mutase 1 OS=Saccharomyces cerevisiae (strain ATCC 204508 / S288c) OX=559292 GN=GPM1 PE=1 SV=3	1	4	4	4	3	4	4	3	3	4	4	3	3	4	4	3	17	17	17	27.608	247	247	0	24.231	By MS/MS	By MS/MS	By MS/MS	By MS/MS	13	17	17	12.1	38578000	12776000	6445000	12584000	6772700	14	2755600	912570	460350	898870	483770	12559000
sp|Q06698|YL419_YEAST	sp|Q06698|YL419_YEAST	20	20	20	sp|Q06698|YL419_YEAST Putative ATP-dependent RNA helicase YLR419W OS=Saccharomyces cerevisiae (strain ATCC 204508 / S288c) OX=559292 GN=YLR419W PE=1 SV=1	1	20	20	20	8	15	19	20	8	15	19	20	8	15	19	20	18.2	18.2	18.2	163.04	1435	1435	0	166.36	By MS/MS	By MS/MS	By MS/MS	By MS/MS	7.9	14.4	17.7	18.2	184310000	17745000	32875000	85017000	48674000	71	2595900	249930	463030	1197400	685560	31860000
sp|P06169|PDC1_YEAST;sp|P26263|PDC6_YEAST;sp|P16467|PDC5_YEAST	sp|P06169|PDC1_YEAST	7;1;1	7;1;1	7;1;1	sp|P06169|PDC1_YEAST Pyruvate decarboxylase isozyme 1 OS=Saccharomyces cerevisiae (strain ATCC 204508 / S288c) OX=559292 GN=PDC1 PE=1 SV=7	3	7	7	7	3	6	6	7	3	6	6	7	3	6	6	7	16.5	16.5	16.5	61.495	563	563;563;563	0	46.674	By MS/MS	By MS/MS	By MS/MS	By MS/MS	6.6	12.8	13.9	16.5	70659000	10444000	17446000	21769000	20999000	28	2523500	373010	623070	777470	749970	15161000
sp|P60010|ACT_YEAST	sp|P60010|ACT_YEAST	5	5	5	sp|P60010|ACT_YEAST Actin OS=Saccharomyces cerevisiae (strain ATCC 204508 / S288c) OX=559292 GN=ACT1 PE=1 SV=1	1	5	5	5	3	4	4	4	3	4	4	4	3	4	4	4	17.9	17.9	17.9	41.689	375	375	0	33.958	By MS/MS	By MS/MS	By MS/MS	By MS/MS	10.1	14.9	14.9	14.9	48075000	19178000	7984000	12393000	8519300	20	2403700	958910	399200	619670	425960	23699000
sp|P53622|COPA_YEAST	sp|P53622|COPA_YEAST	11	11	11	sp|P53622|COPA_YEAST Coatomer subunit alpha OS=Saccharomyces cerevisiae (strain ATCC 204508 / S288c) OX=559292 GN=COP1 PE=1 SV=2	1	11	11	11	10	7	5	8	10	7	5	8	10	7	5	8	13.4	13.4	13.4	135.61	1201	1201	0	170.86	By MS/MS	By MS/MS	By MS/MS	By MS/MS	12.5	7.7	4.6	9.7	140350000	52849000	35566000	30519000	21420000	60	2339200	880820	592770	508650	357000	43131000
sp|Q08972|NEW1_YEAST	sp|Q08972|NEW1_YEAST	14	14	14	sp|Q08972|NEW1_YEAST [NU+] prion formation protein 1 OS=Saccharomyces cerevisiae (strain ATCC 204508 / S288c) OX=559292 GN=NEW1 PE=1 SV=1	1	14	14	14	9	13	13	11	9	13	13	11	9	13	13	11	16.4	16.4	16.4	134.33	1196	1196	0	140.81	By MS/MS	By MS/MS	By MS/MS	By MS/MS	10.2	15.6	14.5	13.3	149070000	35333000	35117000	49287000	29328000	65	2293300	543590	540260	758260	451210	41407000
sp|P33334|PRP8_YEAST	sp|P33334|PRP8_YEAST	27	27	27	sp|P33334|PRP8_YEAST Pre-mRNA-splicing factor 8 OS=Saccharomyces cerevisiae (strain ATCC 204508 / S288c) OX=559292 GN=PRP8 PE=1 SV=1	1	27	27	27	17	24	24	23	17	24	24	23	17	24	24	23	14.8	14.8	14.8	279.5	2413	2413	0	280	By MS/MS	By MS/MS	By MS/MS	By MS/MS	8.6	13.1	12.6	12.9	255170000	56192000	72038000	73569000	53366000	119	2144200	472200	605360	618230	448450	68520000
sp|P33322|CBF5_YEAST	sp|P33322|CBF5_YEAST	5	5	5	sp|P33322|CBF5_YEAST H/ACA ribonucleoprotein complex subunit CBF5 OS=Saccharomyces cerevisiae (strain ATCC 204508 / S288c) OX=559292 GN=CBF5 PE=1 SV=1	1	5	5	5	1	2	5	4	1	2	5	4	1	2	5	4	16.8	16.8	16.8	54.704	483	483	0	125.94	By MS/MS	By MS/MS	By MS/MS	By MS/MS	2.5	4.6	16.8	13.9	50405000	2615100	2765900	29782000	15242000	24	2100200	108960	115250	1240900	635090	0
sp|P08566|ARO1_YEAST	sp|P08566|ARO1_YEAST	26	26	26	sp|P08566|ARO1_YEAST Pentafunctional AROM polypeptide OS=Saccharomyces cerevisiae (strain ATCC 204508 / S288c) OX=559292 GN=ARO1 PE=1 SV=1	1	26	26	26	3	4	20	25	3	4	20	25	3	4	20	25	26.7	26.7	26.7	174.75	1588	1588	0	190.64	By MS/MS	By MS/MS	By MS/MS	By MS/MS	2.5	3.5	19.2	25.9	167630000	4626200	4363900	63593000	95050000	82	2044300	56417	53218	775530	1159100	4296000
sp|P47068|BBC1_YEAST	sp|P47068|BBC1_YEAST	12	12	12	sp|P47068|BBC1_YEAST Myosin tail region-interacting protein MTI1 OS=Saccharomyces cerevisiae (strain ATCC 204508 / S288c) OX=559292 GN=BBC1 PE=1 SV=2	1	12	12	12	9	12	8	11	9	12	8	11	9	12	8	11	14.7	14.7	14.7	128.29	1157	1157	0	96.194	By MS/MS	By MS/MS	By MS/MS	By MS/MS	11.5	14.7	10	13.7	111900000	27267000	29881000	32615000	22142000	60	1865100	454460	498010	543580	369030	26937000
sp|Q05022|RRP5_YEAST	sp|Q05022|RRP5_YEAST	19	19	19	sp|Q05022|RRP5_YEAST rRNA biogenesis protein RRP5 OS=Saccharomyces cerevisiae (strain ATCC 204508 / S288c) OX=559292 GN=RRP5 PE=1 SV=1	1	19	19	19	8	14	16	16	8	14	16	16	8	14	16	16	13.4	13.4	13.4	193.13	1729	1729	0	157.01	By MS/MS	By MS/MS	By MS/MS	By MS/MS	5.4	10.7	11.1	11.7	164660000	16281000	25913000	76856000	45609000	95	1733300	171380	272770	809010	480090	26404000
sp|Q12460|NOP56_YEAST	sp|Q12460|NOP56_YEAST	6	6	6	sp|Q12460|NOP56_YEAST Nucleolar protein 56 OS=Saccharomyces cerevisiae (strain ATCC 204508 / S288c) OX=559292 GN=NOP56 PE=1 SV=1	1	6	6	6	1	3	5	6	1	3	5	6	1	3	5	6	17.1	17.1	17.1	56.863	504	504	0	90.299	By MS/MS	By MS/MS	By MS/MS	By MS/MS	2.2	8.1	14.7	17.1	47310000	4660700	2950600	26640000	13059000	28	1689600	166460	105380	951420	466380	0
sp|P32492|MYO4_YEAST	sp|P32492|MYO4_YEAST	22	18	18	sp|P32492|MYO4_YEAST Myosin-4 OS=Saccharomyces cerevisiae (strain ATCC 204508 / S288c) OX=559292 GN=MYO4 PE=1 SV=1	1	22	18	18	6	12	20	18	4	8	16	14	4	8	16	14	21.3	18.2	18.2	169.34	1471	1471	0	266.44	By MS/MS	By MS/MS	By MS/MS	By MS/MS	5.1	10.5	19.1	17.1	124300000	4974600	18356000	63338000	37628000	84	1479700	59222	218530	754020	447950	10830000
sp|P40069|IMB4_YEAST	sp|P40069|IMB4_YEAST	11	11	11	sp|P40069|IMB4_YEAST Importin subunit beta-4 OS=Saccharomyces cerevisiae (strain ATCC 204508 / S288c) OX=559292 GN=KAP123 PE=1 SV=1	1	11	11	11	9	10	6	9	9	10	6	9	9	10	6	9	12.4	12.4	12.4	122.6	1113	1113	0	115.44	By MS/MS	By MS/MS	By MS/MS	By MS/MS	10	11.3	6.9	10.4	76309000	19504000	28267000	15431000	13107000	52	1467500	375080	543600	296740	252060	23480000
sp|P05626|ATPF_YEAST	sp|P05626|ATPF_YEAST	1	1	1	sp|P05626|ATPF_YEAST ATP synthase subunit 4, mitochondrial OS=Saccharomyces cerevisiae (strain ATCC 204508 / S288c) OX=559292 GN=ATP4 PE=1 SV=2	1	1	1	1	1	1	1	1	1	1	1	1	1	1	1	1	7	7	7	26.925	244	244	1	-2	By matching	By MS/MS	By MS/MS	By MS/MS	7	7	7	7	20268000	5199500	5065300	6480000	3523200	14	1447700	371390	361810	462860	251650	0
sp|P38248|ECM33_YEAST	sp|P38248|ECM33_YEAST	1	1	1	sp|P38248|ECM33_YEAST Cell wall protein ECM33 OS=Saccharomyces cerevisiae (strain ATCC 204508 / S288c) OX=559292 GN=ECM33 PE=1 SV=3	1	1	1	1	1	0	1	1	1	0	1	1	1	0	1	1	3.5	3.5	3.5	43.768	429	429	0	6.9299	By MS/MS		By MS/MS	By MS/MS	3.5	0	3.5	3.5	14392000	2607200	0	7114400	4670200	10	1439200	260720	0	711440	467020	0
sp|P38972|PUR4_YEAST	sp|P38972|PUR4_YEAST	16	16	16	sp|P38972|PUR4_YEAST Phosphoribosylformylglycinamidine synthase OS=Saccharomyces cerevisiae (strain ATCC 204508 / S288c) OX=559292 GN=ADE6 PE=1 SV=2	1	16	16	16	7	10	13	8	7	10	13	8	7	10	13	8	18.3	18.3	18.3	148.9	1358	1358	0	243.06	By MS/MS	By MS/MS	By MS/MS	By MS/MS	7.6	11.5	14.6	10	96704000	15502000	27327000	36314000	17561000	68	1422100	227970	401860	534030	258250	27883000
sp|P38080|AKL1_YEAST	sp|P38080|AKL1_YEAST	13	13	13	sp|P38080|AKL1_YEAST Serine/threonine-protein kinase AKL1 OS=Saccharomyces cerevisiae (strain ATCC 204508 / S288c) OX=559292 GN=AKL1 PE=1 SV=1	1	13	13	13	5	7	11	12	5	7	11	12	5	7	11	12	19.7	19.7	19.7	123.99	1108	1108	0	283.93	By MS/MS	By MS/MS	By MS/MS	By MS/MS	7.1	8.5	17.6	18.3	82275000	8883500	11078000	40208000	22105000	59	1394500	150570	187760	681490	374660	16535000
sp|P06105|SC160_YEAST	sp|P06105|SC160_YEAST	12	12	12	sp|P06105|SC160_YEAST Protein SCP160 OS=Saccharomyces cerevisiae (strain ATCC 204508 / S288c) OX=559292 GN=SCP160 PE=1 SV=3	1	12	12	12	7	10	10	8	7	10	10	8	7	10	10	8	12.4	12.4	12.4	134.81	1222	1222	0	97.632	By MS/MS	By MS/MS	By MS/MS	By MS/MS	6.4	10.1	10.7	8.9	90026000	20299000	17236000	36473000	16018000	72	1250400	281930	239390	506570	222480	22995000
sp|P25297|PHO84_YEAST	sp|P25297|PHO84_YEAST	5	5	5	sp|P25297|PHO84_YEAST Inorganic phosphate transporter PHO84 OS=Saccharomyces cerevisiae (strain ATCC 204508 / S288c) OX=559292 GN=PHO84 PE=1 SV=2	1	5	5	5	0	0	4	5	0	0	4	5	0	0	4	5	15	15	15	64.381	587	587	0	34.301			By MS/MS	By MS/MS	0	0	12.3	15	23044000	0	0	13846000	9198600	19	1212900	0	0	728720	484140	0
sp|P40150|SSB2_YEAST;sp|P11484|SSB1_YEAST	sp|P40150|SSB2_YEAST;sp|P11484|SSB1_YEAST	4;4	4;4	4;4	sp|P40150|SSB2_YEAST Ribosome-associated molecular chaperone SSB2 OS=Saccharomyces cerevisiae (strain ATCC 204508 / S288c) OX=559292 GN=SSB2 PE=1 SV=2;sp|P11484|SSB1_YEAST Ribosome-associated molecular chaperone SSB1 OS=Saccharomyces cerevisiae (strain ATC	2	4	4	4	3	4	3	4	3	4	3	4	3	4	3	4	11.3	11.3	11.3	66.594	613	613;613	0	131.83	By MS/MS	By MS/MS	By MS/MS	By MS/MS	8	11.3	8	11.3	35609000	6079200	12266000	10085000	7178200	30	1187000	202640	408880	336170	239270	9384900
sp|P35732|DEF1_YEAST	sp|P35732|DEF1_YEAST	5	5	5	sp|P35732|DEF1_YEAST RNA polymerase II degradation factor 1 OS=Saccharomyces cerevisiae (strain ATCC 204508 / S288c) OX=559292 GN=DEF1 PE=1 SV=1	1	5	5	5	3	4	3	5	3	4	3	5	3	4	3	5	14	14	14	83.972	738	738	0	52.902	By MS/MS	By MS/MS	By MS/MS	By MS/MS	6.5	9.5	6.5	14	18745000	3906800	3704700	5213000	5920200	16	1171500	244180	231550	325810	370020	5394100
sp|Q03687|ANY1_YEAST	sp|Q03687|ANY1_YEAST	1	1	1	sp|Q03687|ANY1_YEAST Scramblase ANY1 OS=Saccharomyces cerevisiae (strain ATCC 204508 / S288c) OX=559292 GN=ANY1 PE=1 SV=1	1	1	1	1	0	1	1	1	0	1	1	1	0	1	1	1	3.2	3.2	3.2	46.872	405	405	1	-2		By MS/MS	By MS/MS	By MS/MS	0	3.2	3.2	3.2	20794000	0	5613600	9317800	5862500	18	1155200	0	311870	517650	325700	0
sp|P38427|TSL1_YEAST	sp|P38427|TSL1_YEAST	8	8	8	sp|P38427|TSL1_YEAST Trehalose synthase complex regulatory subunit TSL1 OS=Saccharomyces cerevisiae (strain ATCC 204508 / S288c) OX=559292 GN=TSL1 PE=1 SV=1	1	8	8	8	7	8	5	5	7	8	5	5	7	8	5	5	9.7	9.7	9.7	123.02	1098	1098	0	69.753	By MS/MS	By MS/MS	By MS/MS	By MS/MS	8.7	9.7	6	5.5	56602000	26902000	19690000	5007500	5002300	50	1132000	538040	393800	100150	100050	21790000
sp|P38144|ISW1_YEAST;sp|Q08773|ISW2_YEAST	sp|P38144|ISW1_YEAST	10;1	10;1	10;1	sp|P38144|ISW1_YEAST ISWI chromatin-remodeling complex ATPase ISW1 OS=Saccharomyces cerevisiae (strain ATCC 204508 / S288c) OX=559292 GN=ISW1 PE=1 SV=2	2	10	10	10	7	10	2	3	7	10	2	3	7	10	2	3	10.4	10.4	10.4	131.1	1129	1129;1120	0	70.749	By MS/MS	By MS/MS	By MS/MS	By MS/MS	6.9	10.4	1.8	3.3	71475000	24010000	24950000	14689000	7826000	65	1099600	369380	383850	225980	120400	24295000
sp|Q08965|BMS1_YEAST	sp|Q08965|BMS1_YEAST	10	10	10	sp|Q08965|BMS1_YEAST Ribosome biogenesis protein BMS1 OS=Saccharomyces cerevisiae (strain ATCC 204508 / S288c) OX=559292 GN=BMS1 PE=1 SV=1	1	10	10	10	2	5	8	9	2	5	8	9	2	5	8	9	12.2	12.2	12.2	135.57	1183	1183	0	63.126	By MS/MS	By MS/MS	By MS/MS	By MS/MS	3.1	5.8	10.2	11.1	53216000	1578600	6910200	30564000	14164000	49	1086000	32216	141020	623750	289060	0
sp|P23394|PRP28_YEAST	sp|P23394|PRP28_YEAST	6	6	6	sp|P23394|PRP28_YEAST Pre-mRNA-splicing ATP-dependent RNA helicase PRP28 OS=Saccharomyces cerevisiae (strain ATCC 204508 / S288c) OX=559292 GN=PRP28 PE=1 SV=2	1	6	6	6	0	1	4	6	0	1	4	6	0	1	4	6	16	16	16	66.641	588	588	0	170.12		By matching	By MS/MS	By MS/MS	0	2.9	9.5	16	40024000	0	701760	24869000	14453000	37	1081700	0	18967	672150	390610	0
sp|P32521|PAN1_YEAST	sp|P32521|PAN1_YEAST	9	9	9	sp|P32521|PAN1_YEAST Actin cytoskeleton-regulatory complex protein PAN1 OS=Saccharomyces cerevisiae (strain ATCC 204508 / S288c) OX=559292 GN=PAN1 PE=1 SV=2	1	9	9	9	2	4	9	8	2	4	9	8	2	4	9	8	10.1	10.1	10.1	160.27	1480	1480	0	67.213	By matching	By MS/MS	By MS/MS	By MS/MS	2.4	4.5	10.1	9.2	48079000	6227700	5860700	24099000	11893000	46	1045200	135380	127410	523880	258530	10950000
sp|Q12532|RQC2_YEAST	sp|Q12532|RQC2_YEAST	6	6	6	sp|Q12532|RQC2_YEAST Ribosome quality control complex subunit 2 OS=Saccharomyces cerevisiae (strain ATCC 204508 / S288c) OX=559292 GN=RQC2 PE=1 SV=1	1	6	6	6	5	4	6	5	5	4	6	5	5	4	6	5	6.5	6.5	6.5	119.07	1038	1038	0	40.403	By MS/MS	By MS/MS	By MS/MS	By MS/MS	5.3	4	6.5	5.2	48770000	20988000	7202300	14973000	5607000	47	1037700	446560	153240	318570	119300	23670000
sp|Q12389|DBP10_YEAST	sp|Q12389|DBP10_YEAST	4	4	4	sp|Q12389|DBP10_YEAST ATP-dependent RNA helicase DBP10 OS=Saccharomyces cerevisiae (strain ATCC 204508 / S288c) OX=559292 GN=DBP10 PE=1 SV=2	1	4	4	4	4	3	4	3	4	3	4	3	4	3	4	3	4.3	4.3	4.3	112.94	995	995	0	30.582	By MS/MS	By MS/MS	By MS/MS	By MS/MS	4.3	2.8	4.3	3.6	46204000	17473000	8746700	15380000	4605200	48	962590	364010	182220	320410	95942	15478000
sp|P48361|ASK10_YEAST	sp|P48361|ASK10_YEAST	5	5	3	sp|P48361|ASK10_YEAST Activator of SKN7 protein 10 OS=Saccharomyces cerevisiae (strain ATCC 204508 / S288c) OX=559292 GN=ASK10 PE=1 SV=2	1	5	5	3	3	4	5	5	3	4	5	5	1	2	3	3	6	6	3.9	126.86	1146	1146	0	40.969	By MS/MS	By MS/MS	By MS/MS	By MS/MS	3.1	4.5	6	6	52494000	6669300	7763600	25137000	12925000	56	937400	119090	138640	448870	230800	9296300
sp|P15625|SYFA_YEAST	sp|P15625|SYFA_YEAST	1	1	1	sp|P15625|SYFA_YEAST Phenylalanine--tRNA ligase alpha subunit OS=Saccharomyces cerevisiae (strain ATCC 204508 / S288c) OX=559292 GN=FRS2 PE=1 SV=3	1	1	1	1	1	0	0	1	1	0	0	1	1	0	0	1	2	2	2	57.511	503	503	1	-2	By MS/MS			By MS/MS	2	0	0	2	25345000	22425000	0	0	2920300	29	873960	773260	0	0	100700	0
sp|P07248|ADR1_YEAST	sp|P07248|ADR1_YEAST	2	2	2	sp|P07248|ADR1_YEAST Regulatory protein ADR1 OS=Saccharomyces cerevisiae (strain ATCC 204508 / S288c) OX=559292 GN=ADR1 PE=1 SV=2	1	2	2	2	1	1	1	2	1	1	1	2	1	1	1	2	1.4	1.4	1.4	150.94	1323	1323	0	10.82	By MS/MS	By matching	By matching	By MS/MS	0.5	0.5	0.5	1.4	54991000	17253000	11083000	18726000	7929400	65	846020	265420	170510	288100	121990	0
sp|P40893|REE1_YEAST	sp|P40893|REE1_YEAST	1	1	1	sp|P40893|REE1_YEAST Regulation of enolase protein 1 OS=Saccharomyces cerevisiae (strain ATCC 204508 / S288c) OX=559292 GN=REE1 PE=1 SV=1	1	1	1	1	1	1	1	1	1	1	1	1	1	1	1	1	8.6	8.6	8.6	21.966	198	198	0	6.6388	By MS/MS	By MS/MS	By MS/MS	By MS/MS	8.6	8.6	8.6	8.6	10001000	3581900	2331300	3243900	843910	12	833420	298500	194280	270320	70326	0
sp|P14736|RAD4_YEAST	sp|P14736|RAD4_YEAST	1	1	1	sp|P14736|RAD4_YEAST DNA repair protein RAD4 OS=Saccharomyces cerevisiae (strain ATCC 204508 / S288c) OX=559292 GN=RAD4 PE=1 SV=3	1	1	1	1	1	1	1	1	1	1	1	1	1	1	1	1	1.9	1.9	1.9	87.173	754	754	1	-2	By MS/MS	By MS/MS	By MS/MS	By MS/MS	1.9	1.9	1.9	1.9	32725000	4291500	4965700	15685000	7782300	40	818120	107290	124140	392130	194560	0
sp|P38631|FKS1_YEAST;sp|P40989|FKS2_YEAST	sp|P38631|FKS1_YEAST;sp|P40989|FKS2_YEAST	10;6	10;6	10;6	sp|P38631|FKS1_YEAST 1,3-beta-glucan synthase component FKS1 OS=Saccharomyces cerevisiae (strain ATCC 204508 / S288c) OX=559292 GN=FKS1 PE=1 SV=2;sp|P40989|FKS2_YEAST 1,3-beta-glucan synthase component GSC2 OS=Saccharomyces cerevisiae (strain ATCC 204508 /	2	10	10	10	2	2	7	9	2	2	7	9	2	2	7	9	7.8	7.8	7.8	214.85	1876	1876;1895	0	124.36	By MS/MS	By MS/MS	By MS/MS	By MS/MS	1.5	1.3	5.5	7.2	56587000	7065600	2698800	24084000	22738000	73	775160	96789	36969	329920	311480	11921000
sp|Q03735|NAB6_YEAST	sp|Q03735|NAB6_YEAST	5	5	5	sp|Q03735|NAB6_YEAST RNA-binding protein NAB6 OS=Saccharomyces cerevisiae (strain ATCC 204508 / S288c) OX=559292 GN=NAB6 PE=1 SV=1	1	5	5	5	5	4	1	2	5	4	1	2	5	4	1	2	6.3	6.3	6.3	126.14	1134	1134	0	41.274	By MS/MS	By MS/MS	By MS/MS	By MS/MS	6.3	5.1	1.2	2.5	28874000	14761000	10147000	1576600	2389900	38	759850	388450	267020	41488	62893	11926000
sp|P33332|SEC3_YEAST	sp|P33332|SEC3_YEAST	9	9	9	sp|P33332|SEC3_YEAST Exocyst complex component SEC3 OS=Saccharomyces cerevisiae (strain ATCC 204508 / S288c) OX=559292 GN=SEC3 PE=1 SV=1	1	9	9	9	0	5	8	8	0	5	8	8	0	5	8	8	10.3	10.3	10.3	154.69	1336	1336	0	202.83		By MS/MS	By MS/MS	By MS/MS	0	6.1	9.5	9.1	46112000	0	4930600	26729000	14453000	63	731940	0	78264	424260	229410	0
sp|P29311|BMH1_YEAST	sp|P29311|BMH1_YEAST	2	2	2	sp|P29311|BMH1_YEAST Protein BMH1 OS=Saccharomyces cerevisiae (strain ATCC 204508 / S288c) OX=559292 GN=BMH1 PE=1 SV=4	1	2	2	2	1	1	1	1	1	1	1	1	1	1	1	1	9.7	9.7	9.7	30.091	267	267	0	27.132	By MS/MS	By MS/MS	By matching	By MS/MS	4.5	5.2	5.2	5.2	10558000	5871100	886070	2442200	1358600	15	703870	391410	59072	162810	90571	0
sp|P53114|MED5_YEAST	sp|P53114|MED5_YEAST	6	6	6	sp|P53114|MED5_YEAST Mediator of RNA polymerase II transcription subunit 5 OS=Saccharomyces cerevisiae (strain ATCC 204508 / S288c) OX=559292 GN=NUT1 PE=1 SV=1	1	6	6	6	3	4	5	5	3	4	5	5	3	4	5	5	8.1	8.1	8.1	128.79	1132	1132	0	65.54	By MS/MS	By MS/MS	By MS/MS	By MS/MS	3.4	4.4	7.2	7.2	32190000	1260900	5545600	11849000	13534000	50	643790	25217	110910	236970	270690	0
sp|P15108|HSC82_YEAST;sp|P02829|HSP82_YEAST	sp|P15108|HSC82_YEAST;sp|P02829|HSP82_YEAST	4;4	4;4	4;4	sp|P15108|HSC82_YEAST ATP-dependent molecular chaperone HSC82 OS=Saccharomyces cerevisiae (strain ATCC 204508 / S288c) OX=559292 GN=HSC82 PE=1 SV=4;sp|P02829|HSP82_YEAST ATP-dependent molecular chaperone HSP82 OS=Saccharomyces cerevisiae (strain ATCC 20450	2	4	4	4	2	1	3	2	2	1	3	2	2	1	3	2	7.5	7.5	7.5	80.899	705	705;709	0	25.555	By MS/MS	By MS/MS	By MS/MS	By MS/MS	3.7	1.7	5.4	4.1	23482000	5155100	4075000	9609500	4642700	37	634660	139330	110140	259720	125480	0
sp|P10964|RPA1_YEAST;sp|P04050|RPB1_YEAST	sp|P10964|RPA1_YEAST	10;1	10;1	10;1	sp|P10964|RPA1_YEAST DNA-directed RNA polymerase I subunit RPA190 OS=Saccharomyces cerevisiae (strain ATCC 204508 / S288c) OX=559292 GN=RPA190 PE=1 SV=2	2	10	10	10	3	2	8	9	3	2	8	9	3	2	8	9	9.3	9.3	9.3	186.43	1664	1664;1733	0	306.99	By matching	By MS/MS	By MS/MS	By MS/MS	2.3	1.3	7.8	7.9	59034000	5415500	4166100	29968000	19485000	94	628030	57611	44321	318800	207290	8536100
sp|P40352|RAD26_YEAST	sp|P40352|RAD26_YEAST	2	2	2	sp|P40352|RAD26_YEAST DNA repair and recombination protein RAD26 OS=Saccharomyces cerevisiae (strain ATCC 204508 / S288c) OX=559292 GN=RAD26 PE=1 SV=1	1	2	2	2	1	2	2	2	1	2	2	2	1	2	2	2	4	4	4	124.53	1085	1085	0	10.635	By MS/MS	By MS/MS	By MS/MS	By matching	2.4	4	4	4	31333000	8484800	7061400	8095400	7691700	51	614380	166370	138460	158730	150820	0
sp|P07702|LYS2_YEAST	sp|P07702|LYS2_YEAST	9	9	9	sp|P07702|LYS2_YEAST L-2-aminoadipate reductase OS=Saccharomyces cerevisiae (strain ATCC 204508 / S288c) OX=559292 GN=LYS2 PE=1 SV=2	1	9	9	9	4	6	8	7	4	6	8	7	4	6	8	7	10.5	10.5	10.5	155.34	1392	1392	0	109.64	By MS/MS	By MS/MS	By MS/MS	By MS/MS	3.9	6.2	9.6	8.4	47406000	5638100	11705000	17699000	12363000	84	564350	67120	139350	210700	147180	15630000
sp|P04051|RPC1_YEAST	sp|P04051|RPC1_YEAST	8	8	8	sp|P04051|RPC1_YEAST DNA-directed RNA polymerase III subunit RPC1 OS=Saccharomyces cerevisiae (strain ATCC 204508 / S288c) OX=559292 GN=RPO31 PE=1 SV=1	1	8	8	8	1	7	6	8	1	7	6	8	1	7	6	8	8.5	8.5	8.5	162.3	1460	1460	0	78.437	By MS/MS	By MS/MS	By MS/MS	By MS/MS	1.1	7.5	6.2	8.5	49603000	2475700	15898000	18473000	12757000	88	563670	28133	180660	209920	144960	0
sp|P25655|NOT1_YEAST	sp|P25655|NOT1_YEAST	14	14	14	sp|P25655|NOT1_YEAST General negative regulator of transcription subunit 1 OS=Saccharomyces cerevisiae (strain ATCC 204508 / S288c) OX=559292 GN=CDC39 PE=1 SV=3	1	14	14	14	2	1	11	14	2	1	11	14	2	1	11	14	11.4	11.4	11.4	240.28	2108	2108	0	211.67	By MS/MS	By MS/MS	By MS/MS	By MS/MS	1.1	0.5	9.6	11.4	64161000	9613800	1567200	29337000	23644000	115	557920	83598	13628	255100	205600	14204000
sp|P32572|SPS18_YEAST	sp|P32572|SPS18_YEAST	1	1	1	sp|P32572|SPS18_YEAST Sporulation protein SPS18 OS=Saccharomyces cerevisiae (strain ATCC 204508 / S288c) OX=559292 GN=SPS18 PE=2 SV=2	1	1	1	1	0	1	1	1	0	1	1	1	0	1	1	1	4	4	4	34.24	300	300	1	-2		By matching	By MS/MS	By MS/MS	0	4	4	4	10032000	0	1616000	6431900	1984200	18	557340	0	89778	357330	110240	0
sp|P28007|GAR1_YEAST	sp|P28007|GAR1_YEAST	1	1	1	sp|P28007|GAR1_YEAST H/ACA ribonucleoprotein complex subunit GAR1 OS=Saccharomyces cerevisiae (strain ATCC 204508 / S288c) OX=559292 GN=GAR1 PE=1 SV=1	1	1	1	1	0	0	1	1	0	0	1	1	0	0	1	1	6.3	6.3	6.3	21.48	205	205	0.0048309	6.4771			By MS/MS	By MS/MS	0	0	6.3	6.3	3888300	0	0	2158600	1729700	7	555460	0	0	308370	247090	0
sp|Q2V2P6|YG194_YEAST	sp|Q2V2P6|YG194_YEAST	1	1	1	sp|Q2V2P6|YG194_YEAST Uncharacterized protein YGL194C-A OS=Saccharomyces cerevisiae (strain ATCC 204508 / S288c) OX=559292 GN=YGL194C-A PE=4 SV=1	1	1	1	1	0	0	1	0	0	0	1	0	0	0	1	0	12.5	12.5	12.5	9.6244	80	80	1	-2			By MS/MS		0	0	12.5	0	2213700	0	0	2213700	0	4	553420	0	0	553420	0	0
sp|P53252|PIL1_YEAST;sp|Q12230|LSP1_YEAST	sp|P53252|PIL1_YEAST;sp|Q12230|LSP1_YEAST	1;1	1;1	1;1	sp|P53252|PIL1_YEAST Sphingolipid long chain base-responsive protein PIL1 OS=Saccharomyces cerevisiae (strain ATCC 204508 / S288c) OX=559292 GN=PIL1 PE=1 SV=1;sp|Q12230|LSP1_YEAST Sphingolipid long chain base-responsive protein LSP1 OS=Saccharomyces cerevi	2	1	1	1	0	0	1	1	0	0	1	1	0	0	1	1	5	5	5	38.349	339	339;341	0	9.7101			By MS/MS	By MS/MS	0	0	5	5	8156100	0	0	5286800	2869300	15	543740	0	0	352450	191290	0
sp|Q06706|ELP1_YEAST	sp|Q06706|ELP1_YEAST	7	7	7	sp|Q06706|ELP1_YEAST Elongator complex protein 1 OS=Saccharomyces cerevisiae (strain ATCC 204508 / S288c) OX=559292 GN=IKI3 PE=1 SV=1	1	7	7	7	4	2	4	7	4	2	4	7	4	2	4	7	8.7	8.7	8.7	152.99	1349	1349	0	70.773	By MS/MS	By MS/MS	By MS/MS	By MS/MS	4.3	2.7	5	8.7	35214000	13018000	3296300	8885100	10015000	65	541760	200280	50713	136690	154070	12984000
sp|Q12527|ATG11_YEAST	sp|Q12527|ATG11_YEAST	6	6	6	sp|Q12527|ATG11_YEAST Autophagy-related protein 11 OS=Saccharomyces cerevisiae (strain ATCC 204508 / S288c) OX=559292 GN=ATG11 PE=1 SV=1	1	6	6	6	3	3	6	3	3	3	6	3	3	3	6	3	6.5	6.5	6.5	135.02	1178	1178	0	42.264	By MS/MS	By MS/MS	By MS/MS	By MS/MS	3.1	3.1	6.5	3.1	28967000	7406700	4615300	12660000	4285200	58	499440	127700	79575	218280	73882	9105600
sp|P38845|CRP1_YEAST	sp|P38845|CRP1_YEAST	3	3	3	sp|P38845|CRP1_YEAST Cruciform DNA-recognizing protein 1 OS=Saccharomyces cerevisiae (strain ATCC 204508 / S288c) OX=559292 GN=CRP1 PE=1 SV=1	1	3	3	3	0	0	1	3	0	0	1	3	0	0	1	3	9.9	9.9	9.9	51.115	465	465	0	17.69			By MS/MS	By MS/MS	0	0	3.2	9.9	9377000	0	0	5408500	3968400	19	493520	0	0	284660	208870	0
sp|Q04216|DLT1_YEAST	sp|Q04216|DLT1_YEAST	1	1	1	sp|Q04216|DLT1_YEAST Defect at low temperature protein 1 OS=Saccharomyces cerevisiae (strain ATCC 204508 / S288c) OX=559292 GN=DLT1 PE=1 SV=1	1	1	1	1	0	1	1	1	0	1	1	1	0	1	1	1	2.3	2.3	2.3	39.186	342	342	1	-2		By MS/MS	By MS/MS	By MS/MS	0	2.3	2.3	2.3	7898500	0	2231000	3796100	1871400	17	464620	0	131240	223300	110080	0
sp|Q12276|HER1_YEAST	sp|Q12276|HER1_YEAST	9	9	9	sp|Q12276|HER1_YEAST HMG2-induced ER-remodeling protein 1 OS=Saccharomyces cerevisiae (strain ATCC 204508 / S288c) OX=559292 GN=HER1 PE=1 SV=1	1	9	9	9	4	2	6	7	4	2	6	7	4	2	6	7	10	10	10	139.46	1246	1246	0	115.85	By MS/MS	By MS/MS	By MS/MS	By MS/MS	5	1.8	7.2	6.8	31124000	3421600	2824500	14929000	9949300	70	444630	48880	40350	213270	142130	7701100
sp|P06786|TOP2_YEAST	sp|P06786|TOP2_YEAST	6	6	6	sp|P06786|TOP2_YEAST DNA topoisomerase 2 OS=Saccharomyces cerevisiae (strain ATCC 204508 / S288c) OX=559292 GN=TOP2 PE=1 SV=2	1	6	6	6	0	0	3	6	0	0	3	6	0	0	3	6	6.1	6.1	6.1	164.21	1428	1428	0	61.318			By MS/MS	By MS/MS	0	0	3	6.1	28467000	0	0	12845000	15623000	65	437960	0	0	197610	240350	0
sp|Q04500|UTP14_YEAST	sp|Q04500|UTP14_YEAST	2	2	2	sp|Q04500|UTP14_YEAST U3 small nucleolar RNA-associated protein 14 OS=Saccharomyces cerevisiae (strain ATCC 204508 / S288c) OX=559292 GN=UTP14 PE=1 SV=1	1	2	2	2	2	2	1	2	2	2	1	2	2	2	1	2	2.8	2.8	2.8	103.02	899	899	0	11.299	By MS/MS	By MS/MS	By MS/MS	By MS/MS	2.8	2.8	1.3	2.8	16218000	6089400	4049500	2820800	3258100	38	426790	160250	106570	74232	85740	0
sp|Q04182|PDR15_YEAST	sp|Q04182|PDR15_YEAST	9	1	1	sp|Q04182|PDR15_YEAST ATP-dependent permease PDR15 OS=Saccharomyces cerevisiae (strain ATCC 204508 / S288c) OX=559292 GN=PDR15 PE=1 SV=1	1	9	1	1	6	9	9	9	1	1	1	1	1	1	1	1	6.2	0.5	0.5	172.25	1529	1529	0	7.0581	By matching	By MS/MS	By MS/MS	By MS/MS	3.6	6.2	6.2	6.2	28282000	3985200	5100300	10944000	8252300	69	409880	57757	73917	158610	119600	0
sp|P10592|HSP72_YEAST;sp|P22202|HSP74_YEAST;sp|P09435|HSP73_YEAST;sp|P16474|BIP_YEAST	sp|P10592|HSP72_YEAST	13;3;3;1	3;0;0;0	3;0;0;0	sp|P10592|HSP72_YEAST Heat shock protein SSA2 OS=Saccharomyces cerevisiae (strain ATCC 204508 / S288c) OX=559292 GN=SSA2 PE=1 SV=3	4	13	3	3	9	12	11	10	2	3	2	3	2	3	2	3	27.2	6.1	6.1	69.469	639	639;642;649;682	0	35.972	By MS/MS	By MS/MS	By MS/MS	By MS/MS	17.7	25	22.7	20	14716000	3834100	3934400	2986200	3961100	36	408770	106500	109290	82950	110030	5800000
sp|P14832|CYPH_YEAST	sp|P14832|CYPH_YEAST	1	1	1	sp|P14832|CYPH_YEAST Peptidyl-prolyl cis-trans isomerase OS=Saccharomyces cerevisiae (strain ATCC 204508 / S288c) OX=559292 GN=CPR1 PE=1 SV=3	1	1	1	1	1	1	1	1	1	1	1	1	1	1	1	1	8	8	8	17.39	162	162	0	6.5481	By matching	By MS/MS	By MS/MS	By MS/MS	8	8	8	8	3222100	721020	977180	829970	693960	8	402770	90128	122150	103750	86745	0
sp|P39524|ATC3_YEAST	sp|P39524|ATC3_YEAST	4	4	4	sp|P39524|ATC3_YEAST Probable phospholipid-transporting ATPase DRS2 OS=Saccharomyces cerevisiae (strain ATCC 204508 / S288c) OX=559292 GN=DRS2 PE=1 SV=2	1	4	4	4	2	3	3	4	2	3	3	4	2	3	3	4	4.4	4.4	4.4	153.76	1355	1355	0	33.958	By MS/MS	By MS/MS	By MS/MS	By MS/MS	2.5	3.5	3.5	4.4	19663000	3033600	2755500	10745000	3129200	53	371000	57238	51991	202730	59042	0
sp|P25302|SWI4_YEAST	sp|P25302|SWI4_YEAST	7	7	7	sp|P25302|SWI4_YEAST Regulatory protein SWI4 OS=Saccharomyces cerevisiae (strain ATCC 204508 / S288c) OX=559292 GN=SWI4 PE=1 SV=2	1	7	7	7	0	3	6	5	0	3	6	5	0	3	6	5	9.6	9.6	9.6	123.8	1093	1093	0	117.89		By MS/MS	By MS/MS	By MS/MS	0	3.3	7.7	6.7	17963000	0	3524900	8435200	6002900	49	366590	0	71936	172150	122510	0
sp|Q04183|TR120_YEAST	sp|Q04183|TR120_YEAST	4	4	4	sp|Q04183|TR120_YEAST Trafficking protein particle complex II-specific subunit 120 OS=Saccharomyces cerevisiae (strain ATCC 204508 / S288c) OX=559292 GN=TRS120 PE=1 SV=1	1	4	4	4	1	1	3	4	1	1	3	4	1	1	3	4	4.3	4.3	4.3	147.66	1289	1289	0	24.954	By MS/MS	By MS/MS	By MS/MS	By MS/MS	1.2	1.2	2.9	4.3	26393000	9146600	6572700	7051800	3622200	72	366570	127040	91287	97942	50308	0
sp|P47035|NET1_YEAST	sp|P47035|NET1_YEAST	6	6	6	sp|P47035|NET1_YEAST Nucleolar protein NET1 OS=Saccharomyces cerevisiae (strain ATCC 204508 / S288c) OX=559292 GN=NET1 PE=1 SV=1	1	6	6	6	1	4	5	3	1	4	5	3	1	4	5	3	6.6	6.6	6.6	128.53	1189	1189	0	38.008	By matching	By MS/MS	By MS/MS	By MS/MS	1	4.2	5.4	3.3	22543000	558550	4192700	13549000	4242300	63	357820	8865.8	66550	215060	67337	0
sp|P20447|DBP3_YEAST	sp|P20447|DBP3_YEAST	4	4	4	sp|P20447|DBP3_YEAST ATP-dependent RNA helicase DBP3 OS=Saccharomyces cerevisiae (strain ATCC 204508 / S288c) OX=559292 GN=DBP3 PE=1 SV=2	1	4	4	4	0	1	3	2	0	1	3	2	0	1	3	2	10.7	10.7	10.7	58.826	523	523	0	21.83		By matching	By MS/MS	By MS/MS	0	2.3	6.3	6.7	8693200	0	1206200	4486000	3001100	26	334350	0	46391	172540	115430	0
sp|P19659|MED15_YEAST	sp|P19659|MED15_YEAST	3	3	3	sp|P19659|MED15_YEAST Mediator of RNA polymerase II transcription subunit 15 OS=Saccharomyces cerevisiae (strain ATCC 204508 / S288c) OX=559292 GN=GAL11 PE=1 SV=3	1	3	3	3	2	2	2	2	2	2	2	2	2	2	2	2	4	4	4	120.31	1081	1081	0	74.666	By MS/MS	By MS/MS	By MS/MS	By MS/MS	2.8	2.7	2.5	2.5	12359000	3868000	3541000	3367400	1582400	39	316900	99180	90796	86345	40575	0
sp|Q12362|RIB2_YEAST	sp|Q12362|RIB2_YEAST	1	1	1	sp|Q12362|RIB2_YEAST Bifunctional protein RIB2 OS=Saccharomyces cerevisiae (strain ATCC 204508 / S288c) OX=559292 GN=RIB2 PE=1 SV=1	1	1	1	1	0	1	1	1	0	1	1	1	0	1	1	1	2.7	2.7	2.7	67.035	591	591	1	-2		By MS/MS	By MS/MS	By MS/MS	0	2.7	2.7	2.7	9645600	0	1522900	5783700	2339000	31	311150	0	49125	186570	75453	0
sp|Q01560|NOP3_YEAST	sp|Q01560|NOP3_YEAST	1	1	1	sp|Q01560|NOP3_YEAST Nucleolar protein 3 OS=Saccharomyces cerevisiae (strain ATCC 204508 / S288c) OX=559292 GN=NPL3 PE=1 SV=1	1	1	1	1	0	0	1	1	0	0	1	1	0	0	1	1	3.1	3.1	3.1	45.407	414	414	0	7.7399			By MS/MS	By MS/MS	0	0	3.1	3.1	7140200	0	0	4466900	2673300	23	310440	0	0	194210	116230	0
sp|P06634|DED1_YEAST;sp|P24784|DBP1_YEAST	sp|P06634|DED1_YEAST	3;1	3;1	3;1	sp|P06634|DED1_YEAST ATP-dependent RNA helicase DED1 OS=Saccharomyces cerevisiae (strain ATCC 204508 / S288c) OX=559292 GN=DED1 PE=1 SV=2	2	3	3	3	1	1	3	3	1	1	3	3	1	1	3	3	6.5	6.5	6.5	65.552	604	604;617	0	18.663	By MS/MS	By MS/MS	By MS/MS	By MS/MS	1.8	1.8	6.5	6.5	10215000	823470	799750	5082600	3509700	33	309560	24954	24235	154020	106350	0
sp|P09547|SWI1_YEAST	sp|P09547|SWI1_YEAST	4	4	4	sp|P09547|SWI1_YEAST SWI/SNF chromatin-remodeling complex subunit SWI1 OS=Saccharomyces cerevisiae (strain ATCC 204508 / S288c) OX=559292 GN=SWI1 PE=1 SV=1	1	4	4	4	0	1	4	3	0	1	4	3	0	1	4	3	5.5	5.5	5.5	147.94	1314	1314	0	41.366		By MS/MS	By MS/MS	By MS/MS	0	0.8	5.5	3	13596000	0	793390	9582800	3219500	44	308990	0	18032	217790	73171	0
sp|O13535|YH11B_YEAST;sp|Q03619|YE12B_YEAST;sp|P0C2J1|YP14B_YEAST;sp|Q03612|YE11B_YEAST;sp|Q03434|YM12B_YEAST;sp|P47100|YJ12B_YEAST;sp|P47098|YJ11B_YEAST;sp|P0C2I5|YL12B_YEAST;sp|P0C2I9|YP12B_YEAST;sp|P0C2I6|YL13B_YEAST;sp|Q03855|YD11B_YEAST;sp|P0C2I2|YD14B_YEAST;sp|P0C2I3|YD15B_YEAST;sp|Q07793|YD13B_YEAST;sp|Q04711|YM11B_YEAST;sp|Q12088|YL11B_YEAST;sp|Q12141|YG11B_YEAST;sp|Q12269|YG12B_YEAST;sp|…	sp|O13535|YH11B_YEAST;sp|Q03619|YE12B_YEAST;sp|P0C2J1|YP14B_YEAST;sp|Q03612|YE11B_YEAST;sp|Q03434|YM12B_YEAST;sp|P47100|YJ12B_YEAST;sp|P47098|YJ11B_YEAST;sp|P0C2I5|YL12B_YEAST;sp|P0C2I9|YP12B_YEAST;sp|P0C2I6|YL13B_YEAST;sp|Q03855|YD11B_YEAST;sp|P0C2I2|YD14B_YEAST;sp|P0C2I3|YD15B_YEAST;sp|Q07793|YD13B_YEAST;sp|Q04711|YM11B_YEAST;sp|Q12088|YL11B_YEAST;sp|Q12141|YG11B_YEAST;sp|Q12269|YG12B_YEAST;sp|…	5;5;5;5;5;5;5;5;5;5;5;5;5;5;5;5;5;5;5;5;5;5;5;5;5;4;4;4;4;4;4;4;4;4;4;4;4;4;4;4;4;4;4;4;4;4;4;4;4;4;4;4;4;4;4;3;1;1;1	5;5;5;5;5;5;5;5;5;5;5;5;5;5;5;5;5;5;5;5;5;5;5;5;5;4;4;4;4;4;4;4;4;4;4;4;4;4;4;4;4;4;4;4;4;4;4;4;4;4;4;4;4;4;4;3;1;1;1	5;5;5;5;5;5;5;5;5;5;5;5;5;5;5;5;5;5;5;5;5;5;5;5;5;4;4;4;4;4;4;4;4;4;4;4;4;4;4;4;4;4;4;4;4;4;4;4;4;4;4;4;4;4;4;3;1;1;1	sp|O13535|YH11B_YEAST Transposon Ty1-H Gag-Pol polyprotein OS=Saccharomyces cerevisiae (strain ATCC 204508 / S288c) OX=559292 GN=TY1B-H PE=3 SV=1;sp|Q03619|YE12B_YEAST Transposon Ty1-ER2 Gag-Pol polyprotein OS=Saccharomyces cerevisiae (strain ATCC 204508 /	59	5	5	5	0	3	5	4	0	3	5	4	0	3	5	4	3.5	3.5	3.5	202.81	1793	1793;1755;1755;1755;1755;1755;1755;1755;1755;1755;1755;1755;1755;1604;1755;1755;1755;1755;1755;1755;1755;1755;1756;1756;1755;440;1749;1755;440;440;440;440;440;440;440;440;440;440;440;440;440;440;440;478;440;440;440;440;440;440;440;440;440;440;440;440;1755;1755;1196	0	30.172		By MS/MS	By MS/MS	By MS/MS	0	2.1	3.5	3	23914000	0	3067100	13334000	7512700	78	306590	0	39322	170950	96316	0
sp|Q04847|ROY1_YEAST	sp|Q04847|ROY1_YEAST	1	1	1	sp|Q04847|ROY1_YEAST Non-SCF-type F-box protein ROY1 OS=Saccharomyces cerevisiae (strain ATCC 204508 / S288c) OX=559292 GN=ROY1 PE=1 SV=1	1	1	1	1	1	1	1	0	1	1	1	0	1	1	1	0	1.8	1.8	1.8	64.404	553	553	1	-2	By MS/MS	By MS/MS	By MS/MS		1.8	1.8	1.8	0	7957000	1408400	2136600	4412100	0	27	294700	52162	79132	163410	0	0
sp|P22035|BAS1_YEAST	sp|P22035|BAS1_YEAST	1	1	1	sp|P22035|BAS1_YEAST Myb-like DNA-binding protein BAS1 OS=Saccharomyces cerevisiae (strain ATCC 204508 / S288c) OX=559292 GN=BAS1 PE=1 SV=1	1	1	1	1	1	0	1	1	1	0	1	1	1	0	1	1	1.2	1.2	1.2	89.603	811	811	1	-2	By matching		By MS/MS	By MS/MS	1.2	0	1.2	1.2	12614000	3267600	0	6229900	3116300	44	286680	74264	0	141590	70824	0
sp|P47037|SMC3_YEAST	sp|P47037|SMC3_YEAST	2	2	2	sp|P47037|SMC3_YEAST Structural maintenance of chromosomes protein 3 OS=Saccharomyces cerevisiae (strain ATCC 204508 / S288c) OX=559292 GN=SMC3 PE=1 SV=1	1	2	2	2	2	2	2	2	2	2	2	2	2	2	2	2	1.9	1.9	1.9	141.33	1230	1230	0	12.632	By MS/MS	By MS/MS	By MS/MS	By MS/MS	1.9	1.9	1.9	1.9	17454000	5825800	3216000	5882100	2530100	63	277050	92474	51048	93367	40160	6262000
sp|P38989|SMC2_YEAST	sp|P38989|SMC2_YEAST	5	5	5	sp|P38989|SMC2_YEAST Structural maintenance of chromosomes protein 2 OS=Saccharomyces cerevisiae (strain ATCC 204508 / S288c) OX=559292 GN=SMC2 PE=1 SV=1	1	5	5	5	1	2	4	4	1	2	4	4	1	2	4	4	6.3	6.3	6.3	133.93	1170	1170	0	65.977	By matching	By MS/MS	By MS/MS	By MS/MS	0.9	2	5.4	4.8	17757000	872820	1117400	9524400	6242300	67	265030	13027	16678	142160	93169	0
sp|Q99247|DUF1_YEAST	sp|Q99247|DUF1_YEAST	5	5	5	sp|Q99247|DUF1_YEAST DUB-associated factor 1 OS=Saccharomyces cerevisiae (strain ATCC 204508 / S288c) OX=559292 GN=DUF1 PE=1 SV=1	1	5	5	5	1	5	3	3	1	5	3	3	1	5	3	3	6.5	6.5	6.5	125.38	1116	1116	0	31.042	By MS/MS	By MS/MS	By MS/MS	By MS/MS	1.1	6.5	3.7	3.7	13771000	778620	3702300	5966500	3323300	53	259820	14691	69854	112570	62703	0
sp|P39993|GEA2_YEAST	sp|P39993|GEA2_YEAST	4	4	4	sp|P39993|GEA2_YEAST ARF guanine-nucleotide exchange factor 2 OS=Saccharomyces cerevisiae (strain ATCC 204508 / S288c) OX=559292 GN=GEA2 PE=1 SV=1	1	4	4	4	0	1	3	4	0	1	3	4	0	1	3	4	4	4	4	165.67	1459	1459	0	27.613		By MS/MS	By MS/MS	By MS/MS	0	1.1	3	4	17731000	0	2784100	9546900	5400300	69	256980	0	40349	138360	78265	0
sp|P42945|UTP10_YEAST	sp|P42945|UTP10_YEAST	3	3	3	sp|P42945|UTP10_YEAST U3 small nucleolar RNA-associated protein 10 OS=Saccharomyces cerevisiae (strain ATCC 204508 / S288c) OX=559292 GN=UTP10 PE=1 SV=1	1	3	3	3	1	1	3	3	1	1	3	3	1	1	3	3	2.3	2.3	2.3	200.08	1769	1769	0	19.788	By matching	By matching	By MS/MS	By MS/MS	0.7	0.7	2.3	2.3	20685000	3496500	2452900	9784800	4951200	88	235060	39733	27874	111190	56264	0
sp|P32324|EF2_YEAST	sp|P32324|EF2_YEAST	2	2	2	sp|P32324|EF2_YEAST Elongation factor 2 OS=Saccharomyces cerevisiae (strain ATCC 204508 / S288c) OX=559292 GN=EFT1 PE=1 SV=1	1	2	2	2	1	1	1	2	1	1	1	2	1	1	1	2	3.6	3.6	3.6	93.288	842	842	0	16.975	By MS/MS	By MS/MS	By MS/MS	By MS/MS	1.7	1.7	1.7	3.6	10675000	2741700	1688100	2951400	3293500	46	232060	59602	36697	64161	71599	0
sp|Q04781|LTN1_YEAST	sp|Q04781|LTN1_YEAST	5	5	5	sp|Q04781|LTN1_YEAST E3 ubiquitin-protein ligase listerin OS=Saccharomyces cerevisiae (strain ATCC 204508 / S288c) OX=559292 GN=RKR1 PE=1 SV=1	1	5	5	5	1	4	5	5	1	4	5	5	1	4	5	5	4.9	4.9	4.9	180.18	1562	1562	0	37.52	By MS/MS	By MS/MS	By MS/MS	By MS/MS	0.7	3.7	4.9	4.9	18710000	4424200	2092400	8438500	3754500	82	228170	53954	25517	102910	45786	0
sp|P39987|HSP7E_YEAST	sp|P39987|HSP7E_YEAST	1	1	1	sp|P39987|HSP7E_YEAST Heat shock protein SSC3, mitochondrial OS=Saccharomyces cerevisiae (strain ATCC 204508 / S288c) OX=559292 GN=ECM10 PE=3 SV=1	1	1	1	1	0	0	1	1	0	0	1	1	0	0	1	1	2.5	2.5	2.5	70.084	644	644	0	7.2507			By MS/MS	By MS/MS	0	0	2.5	2.5	7054200	0	0	4399900	2654300	31	227550	0	0	141930	85621	0
sp|Q06522|YP147_YEAST	sp|Q06522|YP147_YEAST	1	1	1	sp|Q06522|YP147_YEAST Uncharacterized protein YPR147C OS=Saccharomyces cerevisiae (strain ATCC 204508 / S288c) OX=559292 GN=YPR147C PE=1 SV=1	1	1	1	1	0	0	1	0	0	0	1	0	0	0	1	0	3.3	3.3	3.3	34.842	304	304	1	-2			By MS/MS		0	0	3.3	0	2473400	0	0	2473400	0	11	224860	0	0	224860	0	0
sp|P53953|SFB2_YEAST	sp|P53953|SFB2_YEAST	1	1	1	sp|P53953|SFB2_YEAST SED5-binding protein 2 OS=Saccharomyces cerevisiae (strain ATCC 204508 / S288c) OX=559292 GN=SFB2 PE=1 SV=1	1	1	1	1	1	1	1	1	1	1	1	1	1	1	1	1	1.9	1.9	1.9	98.942	876	876	1	-2	By MS/MS	By MS/MS	By MS/MS	By MS/MS	1.9	1.9	1.9	1.9	8800800	1474700	2156100	3445100	1725000	40	220020	36867	53902	86127	43124	0
sp|Q04002|SCC2_YEAST	sp|Q04002|SCC2_YEAST	3	3	3	sp|Q04002|SCC2_YEAST Sister chromatid cohesion protein 2 OS=Saccharomyces cerevisiae (strain ATCC 204508 / S288c) OX=559292 GN=SCC2 PE=1 SV=1	1	3	3	3	1	1	2	2	1	1	2	2	1	1	2	2	1.7	1.7	1.7	171.1	1493	1493	0	16.617	By MS/MS	By matching	By MS/MS	By MS/MS	0.5	1.2	1.2	1.2	16568000	3232600	3219900	7889700	2225800	77	215170	41982	41817	102460	28907	0
sp|P36070|RRN3_YEAST	sp|P36070|RRN3_YEAST	1	1	1	sp|P36070|RRN3_YEAST RNA polymerase I-specific transcription initiation factor RRN3 OS=Saccharomyces cerevisiae (strain ATCC 204508 / S288c) OX=559292 GN=RRN3 PE=1 SV=1	1	1	1	1	0	1	1	1	0	1	1	1	0	1	1	1	1.6	1.6	1.6	72.387	627	627	1	-2		By MS/MS	By MS/MS	By MS/MS	0	1.6	1.6	1.6	5478300	0	1482000	2525300	1471000	26	210710	0	56998	97128	56579	0
sp|P34241|URB1_YEAST	sp|P34241|URB1_YEAST	12	12	12	sp|P34241|URB1_YEAST Nucleolar pre-ribosomal-associated protein 1 OS=Saccharomyces cerevisiae (strain ATCC 204508 / S288c) OX=559292 GN=URB1 PE=1 SV=2	1	12	12	12	0	1	8	9	0	1	8	9	0	1	8	9	10.4	10.4	10.4	203.28	1764	1764	0	123.59		By matching	By MS/MS	By MS/MS	0	0.6	6.7	7.3	21051000	0	316630	9151400	11583000	101	208430	0	3135	90608	114690	0
sp|P38903|2A5D_YEAST	sp|P38903|2A5D_YEAST	3	3	3	sp|P38903|2A5D_YEAST Serine/threonine-protein phosphatase 2A 56 kDa regulatory subunit delta isoform OS=Saccharomyces cerevisiae (strain ATCC 204508 / S288c) OX=559292 GN=RTS1 PE=1 SV=2	1	3	3	3	0	1	2	3	0	1	2	3	0	1	2	3	7.5	7.5	7.5	85.334	757	757	0	57.266		By MS/MS	By MS/MS	By MS/MS	0	1.6	4.6	7.5	6182900	0	1369400	3086600	1726900	30	206100	0	45646	102890	57562	0
sp|P21651|RE107_YEAST	sp|P21651|RE107_YEAST	1	1	1	sp|P21651|RE107_YEAST Recombination protein 107 OS=Saccharomyces cerevisiae (strain ATCC 204508 / S288c) OX=559292 GN=REC107 PE=1 SV=2	1	1	1	1	0	0	1	1	0	0	1	1	0	0	1	1	3.5	3.5	3.5	35.683	314	314	1	-2			By MS/MS	By MS/MS	0	0	3.5	3.5	3908100	0	0	2412100	1495900	19	205690	0	0	126950	78734	0
sp|P40476|PRM5_YEAST	sp|P40476|PRM5_YEAST	1	1	1	sp|P40476|PRM5_YEAST Pheromone-regulated membrane protein 5 OS=Saccharomyces cerevisiae (strain ATCC 204508 / S288c) OX=559292 GN=PRM5 PE=1 SV=1	1	1	1	1	0	0	1	0	0	0	1	0	0	0	1	0	4.4	4.4	4.4	34.65	318	318	0.0047847	6.4654			By MS/MS		0	0	4.4	0	2847200	0	0	2847200	0	14	203370	0	0	203370	0	0
sp|Q06689|YL413_YEAST	sp|Q06689|YL413_YEAST	1	1	1	sp|Q06689|YL413_YEAST Cell membrane protein YLR413W OS=Saccharomyces cerevisiae (strain ATCC 204508 / S288c) OX=559292 GN=YLR413W PE=1 SV=1	1	1	1	1	0	0	1	1	0	0	1	1	0	0	1	1	1.8	1.8	1.8	72.697	675	675	0	6.6773			By MS/MS	By MS/MS	0	0	1.8	1.8	4037300	0	0	2400700	1636700	21	192250	0	0	114320	77936	0
sp|P11075|SEC7_YEAST	sp|P11075|SEC7_YEAST	5	5	5	sp|P11075|SEC7_YEAST Protein transport protein SEC7 OS=Saccharomyces cerevisiae (strain ATCC 204508 / S288c) OX=559292 GN=SEC7 PE=1 SV=2	1	5	5	5	0	1	2	5	0	1	2	5	0	1	2	5	4.6	4.6	4.6	226.88	2009	2009	0	50.388		By matching	By MS/MS	By MS/MS	0	0.5	1.5	4.6	18816000	0	1659800	9153600	8002400	99	190060	0	16766	92461	80833	0
sp|P38873|KOG1_YEAST	sp|P38873|KOG1_YEAST	1	1	1	sp|P38873|KOG1_YEAST Target of rapamycin complex 1 subunit KOG1 OS=Saccharomyces cerevisiae (strain ATCC 204508 / S288c) OX=559292 GN=KOG1 PE=1 SV=2	1	1	1	1	1	1	1	1	1	1	1	1	1	1	1	1	1	1	1	177.61	1557	1557	1	-2	By MS/MS	By MS/MS	By MS/MS	By MS/MS	1	1	1	1	14323000	0	4078400	7594600	2650400	78	183630	0	52287	97367	33980	0
sp|P39986|ATC6_YEAST	sp|P39986|ATC6_YEAST	1	1	1	sp|P39986|ATC6_YEAST Manganese-transporting ATPase 1 OS=Saccharomyces cerevisiae (strain ATCC 204508 / S288c) OX=559292 GN=SPF1 PE=1 SV=1	1	1	1	1	0	1	1	1	0	1	1	1	0	1	1	1	1	1	1	135.27	1215	1215	0	11.217		By MS/MS	By matching	By MS/MS	0	1	1	1	11078000	0	999400	7416100	2662500	61	181610	0	16384	121580	43648	0
sp|P07272|PPR1_YEAST	sp|P07272|PPR1_YEAST	1	1	1	sp|P07272|PPR1_YEAST Pyrimidine pathway regulatory protein 1 OS=Saccharomyces cerevisiae (strain ATCC 204508 / S288c) OX=559292 GN=PPR1 PE=1 SV=1	1	1	1	1	1	0	1	1	1	0	1	1	1	0	1	1	1.3	1.3	1.3	102.72	904	904	1	-2	By MS/MS		By MS/MS	By MS/MS	1.3	0	1.3	1.3	9686700	2418100	0	5907900	1360700	56	172980	43180	0	105500	24298	0
sp|P39940|RSP5_YEAST	sp|P39940|RSP5_YEAST	3	3	3	sp|P39940|RSP5_YEAST E3 ubiquitin-protein ligase RSP5 OS=Saccharomyces cerevisiae (strain ATCC 204508 / S288c) OX=559292 GN=RSP5 PE=1 SV=1	1	3	3	3	0	0	3	3	0	0	3	3	0	0	3	3	6.4	6.4	6.4	91.815	809	809	0	18.23			By MS/MS	By MS/MS	0	0	6.4	6.4	7750500	0	0	4630900	3119600	45	172230	0	0	102910	69323	0
sp|P23201|SPA2_YEAST	sp|P23201|SPA2_YEAST	5	5	5	sp|P23201|SPA2_YEAST Protein SPA2 OS=Saccharomyces cerevisiae (strain ATCC 204508 / S288c) OX=559292 GN=SPA2 PE=1 SV=1	1	5	5	5	1	2	3	5	1	2	3	5	1	2	3	5	4.6	4.6	4.6	163.14	1466	1466	0	29.292	By matching	By MS/MS	By MS/MS	By MS/MS	0.7	1.9	2.7	4.6	13933000	660850	2026500	7803100	3442800	84	165870	7867.3	24125	92894	40986	0
sp|P33892|GCN1_YEAST	sp|P33892|GCN1_YEAST	7	7	7	sp|P33892|GCN1_YEAST eIF-2-alpha kinase activator GCN1 OS=Saccharomyces cerevisiae (strain ATCC 204508 / S288c) OX=559292 GN=GCN1 PE=1 SV=1	1	7	7	7	1	3	4	5	1	3	4	5	1	3	4	5	3.4	3.4	3.4	296.69	2672	2672	0	43.351	By MS/MS	By MS/MS	By MS/MS	By MS/MS	0.5	1.5	2.1	2.4	22554000	0	7503700	9769100	5281300	143	157720	0	52473	68315	36932	0
sp|P38853|KEL1_YEAST	sp|P38853|KEL1_YEAST	2	2	2	sp|P38853|KEL1_YEAST Kelch repeat-containing protein 1 OS=Saccharomyces cerevisiae (strain ATCC 204508 / S288c) OX=559292 GN=KEL1 PE=1 SV=1	1	2	2	2	1	2	2	2	1	2	2	2	1	2	2	2	2.5	2.5	2.5	131.09	1164	1164	0	19.632	By MS/MS	By MS/MS	By MS/MS	By MS/MS	1.5	2.5	2.5	2.5	10935000	0	857690	6257600	3820100	71	154020	0	12080	88136	53804	0
sp|Q04439|MYO5_YEAST	sp|Q04439|MYO5_YEAST	1	1	1	sp|Q04439|MYO5_YEAST Myosin-5 OS=Saccharomyces cerevisiae (strain ATCC 204508 / S288c) OX=559292 GN=MYO5 PE=1 SV=1	1	1	1	1	0	1	1	1	0	1	1	1	0	1	1	1	1	1	1	136.9	1219	1219	0	7.0562		By matching	By MS/MS	By MS/MS	0	1	1	1	9180100	0	2406800	3673200	3100100	65	141230	0	37027	56511	47693	0
sp|P34216|EDE1_YEAST	sp|P34216|EDE1_YEAST	3	3	3	sp|P34216|EDE1_YEAST EH domain-containing and endocytosis protein 1 OS=Saccharomyces cerevisiae (strain ATCC 204508 / S288c) OX=559292 GN=EDE1 PE=1 SV=2	1	3	3	3	0	2	1	2	0	2	1	2	0	2	1	2	3.2	3.2	3.2	150.78	1381	1381	0	119.79		By MS/MS	By MS/MS	By MS/MS	0	2.1	1.1	2.2	8292500	0	0	5185600	3106900	59	140550	0	0	87892	52660	0
sp|P12753|RAD50_YEAST	sp|P12753|RAD50_YEAST	3	3	3	sp|P12753|RAD50_YEAST DNA repair protein RAD50 OS=Saccharomyces cerevisiae (strain ATCC 204508 / S288c) OX=559292 GN=RAD50 PE=1 SV=1	1	3	3	3	0	1	3	3	0	1	3	3	0	1	3	3	2.7	2.7	2.7	152.57	1312	1312	0	17.831		By MS/MS	By MS/MS	By MS/MS	0	0.9	2.7	2.7	10945000	0	0	7632600	3312100	83	131860	0	0	91960	39905	0
sp|P25639|YCV1_YEAST	sp|P25639|YCV1_YEAST	1	1	1	sp|P25639|YCV1_YEAST Uncharacterized membrane protein YCR061W OS=Saccharomyces cerevisiae (strain ATCC 204508 / S288c) OX=559292 GN=YCR061W PE=1 SV=2	1	1	1	1	0	0	0	1	0	0	0	1	0	0	0	1	3.8	3.8	3.8	70.921	631	631	1	-2				By MS/MS	0	0	0	3.8	2331100	0	0	0	2331100	18	129510	0	0	0	129510	0
sp|P46677|TAF1_YEAST	sp|P46677|TAF1_YEAST	3	3	3	sp|P46677|TAF1_YEAST Transcription initiation factor TFIID subunit 1 OS=Saccharomyces cerevisiae (strain ATCC 204508 / S288c) OX=559292 GN=TAF1 PE=1 SV=1	1	3	3	3	0	0	3	2	0	0	3	2	0	0	3	2	3.8	3.8	3.8	120.69	1066	1066	0	22.669			By MS/MS	By MS/MS	0	0	3.8	2.2	5603100	0	0	4707600	895470	44	127340	0	0	106990	20352	0
sp|P53207|SNU71_YEAST	sp|P53207|SNU71_YEAST	3	3	3	sp|P53207|SNU71_YEAST U1 small nuclear ribonucleoprotein component SNU71 OS=Saccharomyces cerevisiae (strain ATCC 204508 / S288c) OX=559292 GN=SNU71 PE=1 SV=1	1	3	3	3	0	0	3	3	0	0	3	3	0	0	3	3	6.9	6.9	6.9	71.382	620	620	0	47.026			By MS/MS	By MS/MS	0	0	6.9	6.9	4097900	0	0	1411900	2686000	33	124180	0	0	42784	81395	0
sp|P25294|SIS1_YEAST	sp|P25294|SIS1_YEAST	1	1	1	sp|P25294|SIS1_YEAST Protein SIS1 OS=Saccharomyces cerevisiae (strain ATCC 204508 / S288c) OX=559292 GN=SIS1 PE=1 SV=1	1	1	1	1	0	0	1	1	0	0	1	1	0	0	1	1	3.1	3.1	3.1	37.59	352	352	0.0093458	6.3457			By MS/MS	By MS/MS	0	0	3.1	3.1	1728100	0	0	1077700	650360	14	123430	0	0	76980	46455	0
sp|P53914|NAT10_YEAST	sp|P53914|NAT10_YEAST	1	1	1	sp|P53914|NAT10_YEAST RNA cytidine acetyltransferase OS=Saccharomyces cerevisiae (strain ATCC 204508 / S288c) OX=559292 GN=KRE33 PE=1 SV=1	1	1	1	1	1	1	1	0	1	1	1	0	1	1	1	0	1	1	1	119.35	1056	1056	0.0047619	6.4221	By MS/MS	By matching	By matching		1	1	1	0	5991200	4068200	1101300	821720	0	53	113040	76758	20779	15504	0	0
sp|P50101|UBP15_YEAST	sp|P50101|UBP15_YEAST	2	2	2	sp|P50101|UBP15_YEAST Ubiquitin carboxyl-terminal hydrolase 15 OS=Saccharomyces cerevisiae (strain ATCC 204508 / S288c) OX=559292 GN=UBP15 PE=1 SV=1	1	2	2	2	0	0	2	1	0	0	2	1	0	0	2	1	2.4	2.4	2.4	143.56	1230	1230	0	56.757			By MS/MS	By MS/MS	0	0	2.4	1.4	6778100	0	0	5442200	1336000	60	112970	0	0	90703	22266	0
sp|Q12680|GLT1_YEAST	sp|Q12680|GLT1_YEAST	4	4	4	sp|Q12680|GLT1_YEAST Glutamate synthase [NADH] OS=Saccharomyces cerevisiae (strain ATCC 204508 / S288c) OX=559292 GN=GLT1 PE=1 SV=2	1	4	4	4	1	3	2	2	1	3	2	2	1	3	2	2	2.7	2.7	2.7	238.1	2145	2145	0	34.279	By MS/MS	By MS/MS	By MS/MS	By MS/MS	0.5	1.8	1.3	1.4	11778000	2596400	2446700	3988600	2746700	105	112180	24728	23302	37986	26159	0
sp|P36048|SN114_YEAST	sp|P36048|SN114_YEAST	2	2	2	sp|P36048|SN114_YEAST Pre-mRNA-splicing factor SNU114 OS=Saccharomyces cerevisiae (strain ATCC 204508 / S288c) OX=559292 GN=SNU114 PE=1 SV=1	1	2	2	2	1	0	2	2	1	0	2	2	1	0	2	2	3.1	3.1	3.1	114.04	1008	1008	0	19.674	By MS/MS		By MS/MS	By MS/MS	1.6	0	3.1	3.1	6473500	1892300	0	2254900	2326200	58	111610	32627	0	38878	40106	0
sp|P33760|PEX6_YEAST	sp|P33760|PEX6_YEAST	1	1	1	sp|P33760|PEX6_YEAST Peroxisomal ATPase PEX6 OS=Saccharomyces cerevisiae (strain ATCC 204508 / S288c) OX=559292 GN=PEX6 PE=1 SV=1	1	1	1	1	0	0	1	1	0	0	1	1	0	0	1	1	1.7	1.7	1.7	115.57	1030	1030	0	7.1438			By MS/MS	By MS/MS	0	0	1.7	1.7	5055400	0	0	4013100	1042300	50	101110	0	0	80261	20846	0
sp|Q06632|CFT1_YEAST	sp|Q06632|CFT1_YEAST	1	1	1	sp|Q06632|CFT1_YEAST Protein CFT1 OS=Saccharomyces cerevisiae (strain ATCC 204508 / S288c) OX=559292 GN=CFT1 PE=1 SV=1	1	1	1	1	1	1	0	1	1	1	0	1	1	1	0	1	1.1	1.1	1.1	153.4	1357	1357	0	6.7619	By MS/MS	By MS/MS		By MS/MS	1.1	1.1	0	1.1	6521600	3085300	2220000	0	1216300	66	98811	46747	33636	0	18428	0
sp|P23255|TAF2_YEAST	sp|P23255|TAF2_YEAST	2	2	2	sp|P23255|TAF2_YEAST Transcription initiation factor TFIID subunit 2 OS=Saccharomyces cerevisiae (strain ATCC 204508 / S288c) OX=559292 GN=TAF2 PE=1 SV=3	1	2	2	2	0	1	1	2	0	1	1	2	0	1	1	2	1.7	1.7	1.7	161.47	1407	1407	0	12.382		By MS/MS	By MS/MS	By MS/MS	0	0.9	0.9	1.7	6488600	0	1215500	2670500	2602700	68	95421	0	17874	39272	38275	0
sp|Q06108|RGC1_YEAST	sp|Q06108|RGC1_YEAST	3	1	1	sp|Q06108|RGC1_YEAST Regulator of the glycerol channel 1 OS=Saccharomyces cerevisiae (strain ATCC 204508 / S288c) OX=559292 GN=RGC1 PE=1 SV=1	1	3	1	1	2	2	3	3	0	0	1	1	0	0	1	1	3.5	1.3	1.3	120.39	1083	1083	0	6.9598	By matching	By matching	By MS/MS	By MS/MS	2.2	2.2	3.5	3.5	4910000	0	0	3852300	1057600	57	86140	0	0	67585	18555	0
sp|P22082|SNF2_YEAST	sp|P22082|SNF2_YEAST	1	1	1	sp|P22082|SNF2_YEAST Transcription regulatory protein SNF2 OS=Saccharomyces cerevisiae (strain ATCC 204508 / S288c) OX=559292 GN=SNF2 PE=1 SV=1	1	1	1	1	0	1	1	1	0	1	1	1	0	1	1	1	1.1	1.1	1.1	194.05	1703	1703	0	23.654		By MS/MS	By MS/MS	By MS/MS	0	1.1	1.1	1.1	5677000	0	0	2630700	3046300	72	78847	0	0	36538	42309	0
sp|P53935|NST1_YEAST	sp|P53935|NST1_YEAST	1	1	1	sp|P53935|NST1_YEAST Stress response protein NST1 OS=Saccharomyces cerevisiae (strain ATCC 204508 / S288c) OX=559292 GN=NST1 PE=1 SV=1	1	1	1	1	1	1	1	1	1	1	1	1	1	1	1	1	0.9	0.9	0.9	141.51	1240	1240	0.0093897	6.3847	By matching	By matching	By MS/MS	By MS/MS	0.9	0.9	0.9	0.9	3461900	568940	617490	1373400	902110	44	78680	12931	14034	31213	20503	0
sp|Q01476|UBP2_YEAST	sp|Q01476|UBP2_YEAST	2	2	2	sp|Q01476|UBP2_YEAST Ubiquitin carboxyl-terminal hydrolase 2 OS=Saccharomyces cerevisiae (strain ATCC 204508 / S288c) OX=559292 GN=UBP2 PE=1 SV=2	1	2	2	2	0	1	2	0	0	1	2	0	0	1	2	0	2.1	2.1	2.1	146.35	1272	1272	0	18.178		By MS/MS	By MS/MS		0	0.9	2.1	0	4690800	0	0	4690800	0	63	74457	0	0	74457	0	0
sp|Q06685|VIP1_YEAST	sp|Q06685|VIP1_YEAST	2	2	2	sp|Q06685|VIP1_YEAST Inositol hexakisphosphate and diphosphoinositol-pentakisphosphate kinase OS=Saccharomyces cerevisiae (strain ATCC 204508 / S288c) OX=559292 GN=VIP1 PE=1 SV=1	1	2	2	2	0	2	1	2	0	2	1	2	0	2	1	2	2.3	2.3	2.3	129.75	1146	1146	0	12.551		By MS/MS	By MS/MS	By MS/MS	0	2.3	0.9	2.3	4598000	0	2195300	524260	1878500	65	70739	0	33773	8065.5	28900	0
sp|P32862|RGT1_YEAST	sp|P32862|RGT1_YEAST	1	1	1	sp|P32862|RGT1_YEAST Glucose transport transcription regulator RGT1 OS=Saccharomyces cerevisiae (strain ATCC 204508 / S288c) OX=559292 GN=RGT1 PE=1 SV=1	1	1	1	1	1	1	1	1	1	1	1	1	1	1	1	1	1.5	1.5	1.5	128.24	1170	1170	0.0049261	6.5247	By MS/MS	By MS/MS	By MS/MS	By MS/MS	1.5	1.5	1.5	1.5	3274600	0	957980	1688500	628100	47	69673	0	20383	35926	13364	0
sp|P32319|VPS10_YEAST;sp|P53751|YN94_YEAST	sp|P32319|VPS10_YEAST	5;1	5;1	5;1	sp|P32319|VPS10_YEAST Vacuolar protein sorting/targeting protein VPS10 OS=Saccharomyces cerevisiae (strain ATCC 204508 / S288c) OX=559292 GN=PEP1 PE=1 SV=1	2	5	5	5	1	1	4	2	1	1	4	2	1	1	4	2	4.2	4.2	4.2	177.78	1579	1579;1116	0	32.6	By matching	By MS/MS	By MS/MS	By MS/MS	0.9	0.7	3.3	1.8	4746000	1590100	0	984620	2171300	74	64135	21487	0	13306	29342	0
sp|Q12451|OSH2_YEAST	sp|Q12451|OSH2_YEAST	3	3	3	sp|Q12451|OSH2_YEAST Oxysterol-binding protein homolog 2 OS=Saccharomyces cerevisiae (strain ATCC 204508 / S288c) OX=559292 GN=OSH2 PE=1 SV=1	1	3	3	3	1	2	0	2	1	2	0	2	1	2	0	2	3.1	3.1	3.1	145.79	1283	1283	0	16.739	By MS/MS	By MS/MS		By MS/MS	0.9	2.3	0	2.3	3868500	3097700	382300	0	388480	61	63417	50782	6267.2	0	6368.5	0
sp|Q08281|RTC1_YEAST	sp|Q08281|RTC1_YEAST	2	2	2	sp|Q08281|RTC1_YEAST Restriction of telomere capping protein 1 OS=Saccharomyces cerevisiae (strain ATCC 204508 / S288c) OX=559292 GN=RTC1 PE=1 SV=2	1	2	2	2	0	1	2	2	0	1	2	2	0	1	2	2	1.9	1.9	1.9	149.34	1341	1341	0	12.47		By MS/MS	By MS/MS	By MS/MS	0	0.9	1.9	1.9	4131300	0	449090	1339100	2343100	66	62595	0	6804.5	20289	35501	0
sp|P32644|ECM32_YEAST	sp|P32644|ECM32_YEAST	2	2	2	sp|P32644|ECM32_YEAST Putative ATP-dependent RNA helicase ECM32 OS=Saccharomyces cerevisiae (strain ATCC 204508 / S288c) OX=559292 GN=ECM32 PE=1 SV=1	1	2	2	2	0	1	1	2	0	1	1	2	0	1	1	2	2.4	2.4	2.4	126.97	1121	1121	0	13.08		By MS/MS	By MS/MS	By MS/MS	0	1.2	1.2	2.4	2901000	0	745850	1167000	988140	59	49169	0	12642	19779	16748	0
sp|P32522|PT309_YEAST	sp|P32522|PT309_YEAST	1	1	1	sp|P32522|PT309_YEAST Pentatricopeptide repeat-containing protein PET309, mitochondrial OS=Saccharomyces cerevisiae (strain ATCC 204508 / S288c) OX=559292 GN=PET309 PE=1 SV=1	1	1	1	1	1	0	1	1	1	0	1	1	1	0	1	1	1.3	1.3	1.3	112.64	965	965	1	-2	By MS/MS		By MS/MS	By MS/MS	1.3	0	1.3	1.3	3045800	870400	0	1436200	739200	62	49125	14039	0	23164	11923	0
sp|Q03016|GIP3_YEAST	sp|Q03016|GIP3_YEAST	1	1	1	sp|Q03016|GIP3_YEAST GLC7-interacting protein 3 OS=Saccharomyces cerevisiae (strain ATCC 204508 / S288c) OX=559292 GN=GIP3 PE=1 SV=1	1	1	1	1	0	0	1	1	0	0	1	1	0	0	1	1	1.3	1.3	1.3	140.89	1276	1276	0	7.5163			By MS/MS	By MS/MS	0	0	1.3	1.3	3374700	0	0	2400800	973840	70	48210	0	0	34298	13912	0
sp|P17967|PDI_YEAST	sp|P17967|PDI_YEAST	1	1	1	sp|P17967|PDI_YEAST Protein disulfide-isomerase OS=Saccharomyces cerevisiae (strain ATCC 204508 / S288c) OX=559292 GN=PDI1 PE=1 SV=2	1	1	1	1	0	0	0	1	0	0	0	1	0	0	0	1	3.3	3.3	3.3	58.226	522	522	0	7.1901				By MS/MS	0	0	0	3.3	1331300	0	0	0	1331300	28	47547	0	0	0	47547	0
sp|P36024|SIS2_YEAST	sp|P36024|SIS2_YEAST	1	1	1	sp|P36024|SIS2_YEAST Phosphopantothenoylcysteine decarboxylase subunit SIS2 OS=Saccharomyces cerevisiae (strain ATCC 204508 / S288c) OX=559292 GN=SIS2 PE=1 SV=1	1	1	1	1	0	0	0	1	0	0	0	1	0	0	0	1	3.9	3.9	3.9	62.477	562	562	1	-2				By MS/MS	0	0	0	3.9	1236200	0	0	0	1236200	26	47544	0	0	0	47544	0
sp|Q08193|GAS5_YEAST	sp|Q08193|GAS5_YEAST	1	1	1	sp|Q08193|GAS5_YEAST 1,3-beta-glucanosyltransferase GAS5 OS=Saccharomyces cerevisiae (strain ATCC 204508 / S288c) OX=559292 GN=GAS5 PE=1 SV=1	1	1	1	1	0	0	1	1	0	0	1	1	0	0	1	1	3.3	3.3	3.3	51.869	484	484	0	26.526			By MS/MS	By MS/MS	0	0	3.3	3.3	730500	0	0	0	730500	16	45656	0	0	0	45656	0
sp|P47102|GEA1_YEAST	sp|P47102|GEA1_YEAST	1	1	1	sp|P47102|GEA1_YEAST ARF guanine-nucleotide exchange factor 1 OS=Saccharomyces cerevisiae (strain ATCC 204508 / S288c) OX=559292 GN=GEA1 PE=1 SV=1	1	1	1	1	0	0	1	1	0	0	1	1	0	0	1	1	1	1	1	159.44	1408	1408	0	7.2687			By MS/MS	By matching	0	0	1	1	2671600	0	0	1703100	968510	63	42406	0	0	27033	15373	0
sp|Q04217|DHR1_YEAST	sp|Q04217|DHR1_YEAST	2	2	2	sp|Q04217|DHR1_YEAST Probable ATP-dependent RNA helicase DHR1 OS=Saccharomyces cerevisiae (strain ATCC 204508 / S288c) OX=559292 GN=ECM16 PE=1 SV=1	1	2	2	2	0	1	1	1	0	1	1	1	0	1	1	1	2.3	2.3	2.3	144.95	1267	1267	0	13.861		By MS/MS	By MS/MS	By MS/MS	0	1.2	1.1	1.1	2709700	0	0	1463700	1246000	67	40443	0	0	21846	18598	0
sp|P50944|AVT4_YEAST	sp|P50944|AVT4_YEAST	1	1	1	sp|P50944|AVT4_YEAST Vacuolar amino acid transporter 4 OS=Saccharomyces cerevisiae (strain ATCC 204508 / S288c) OX=559292 GN=AVT4 PE=1 SV=1	1	1	1	1	0	0	1	0	0	0	1	0	0	0	1	0	2	2	2	80.025	713	713	1	-2			By MS/MS		0	0	2	0	839430	0	0	839430	0	22	38156	0	0	38156	0	0
sp|P38198|STU1_YEAST	sp|P38198|STU1_YEAST	2	2	2	sp|P38198|STU1_YEAST Protein STU1 OS=Saccharomyces cerevisiae (strain ATCC 204508 / S288c) OX=559292 GN=STU1 PE=1 SV=1	1	2	2	2	0	0	1	2	0	0	1	2	0	0	1	2	1.9	1.9	1.9	174.18	1513	1513	0	11.553			By MS/MS	By MS/MS	0	0	0.9	1.9	2612000	0	0	719360	1892700	87	30023	0	0	8268.5	21755	0
sp|P32790|SLA1_YEAST	sp|P32790|SLA1_YEAST	1	1	1	sp|P32790|SLA1_YEAST Actin cytoskeleton-regulatory complex protein SLA1 OS=Saccharomyces cerevisiae (strain ATCC 204508 / S288c) OX=559292 GN=SLA1 PE=1 SV=1	1	1	1	1	0	0	0	1	0	0	0	1	0	0	0	1	2.8	2.8	2.8	135.85	1244	1244	1	-2				By MS/MS	0	0	0	2.8	1034100	0	0	0	1034100	43	24048	0	0	0	24048	0
sp|P39538|UBP12_YEAST	sp|P39538|UBP12_YEAST	1	1	1	sp|P39538|UBP12_YEAST Ubiquitin carboxyl-terminal hydrolase 12 OS=Saccharomyces cerevisiae (strain ATCC 204508 / S288c) OX=559292 GN=UBP12 PE=1 SV=1	1	1	1	1	0	0	0	1	0	0	0	1	0	0	0	1	1.4	1.4	1.4	143.19	1254	1254	0.0047393	6.4162				By MS/MS	0	0	0	1.4	929250	0	0	0	929250	50	18585	0	0	0	18585	0
sp|P39109|YCFI_YEAST	sp|P39109|YCFI_YEAST	3	3	3	sp|P39109|YCFI_YEAST Metal resistance protein YCF1 OS=Saccharomyces cerevisiae (strain ATCC 204508 / S288c) OX=559292 GN=YCF1 PE=1 SV=2	1	3	3	3	0	0	2	1	0	0	2	1	0	0	2	1	3.2	3.2	3.2	171.12	1515	1515	0	36.265			By MS/MS	By MS/MS	0	0	2	1.1	1038300	0	0	0	1038300	76	13662	0	0	0	13662	0
sp|P48563|MON2_YEAST	sp|P48563|MON2_YEAST	1	1	1	sp|P48563|MON2_YEAST Protein MON2 OS=Saccharomyces cerevisiae (strain ATCC 204508 / S288c) OX=559292 GN=MON2 PE=1 SV=1	1	1	1	1	0	0	0	1	0	0	0	1	0	0	0	1	1	1	1	186.83	1636	1636	0.0049505	6.5421				By MS/MS	0	0	0	1	883890	0	0	0	883890	86	10278	0	0	0	10278	0
n=2 Biological repeats
E326
[truncated: 21 more columns]

[truncated: 2 more sheets: Supplementary Data 8, 工作表1]
